# Supplementary material for: Relationships between the acoustic startle response and prepulse inhibition in C57BL/6J mice: a large-scale meta-analytic study
Source: Mol Brain. 2018 Jul 13;11:42. doi: 10.1186/s13041-018-0382-7 (PMC6044095; doi:10.1186/s13041-018-0382-7)
Supplement: Supplementary file 1 — Statistical results of group comparisons of percent PPI in C57BL/6J mice. (XLSX 167 kb) [file 13041_2018_382_MOESM1_ESM.xlsx]

## Sheet: Raw data
MouseID	Group (Age)	Group (ASR 110 dB)	Group (ASR 110 dB, 12.5 percentile)	Group (ASR 120 dB)	Group (ASR 120 dB, 12.5 percentile)	ASR amplitude (110 dB)	ASR amplitude (120 dB)	PPI (74 x 110 dB)	PPI (78 x 110 dB)	PPI (74 x 120 dB)	PPI (78 x 120 dB)	Latency to Peak ASR (ms) (110 dB)	Latency to Peak ASR (ms) (120 dB)
PPI_032005-438	Age2-3mo	ASR110Low	Group2	ASR120High	Group7'	0.43	2.27	37.2093	34.8837	22.0264	38.7665
PPI_032005-440	Age2-3mo	ASR110Intermediate	Group3	ASR120High	Group7'	0.54	2.73	42.5926	46.2963	26.0073	2.1978
PPI_032905-455	Age2-3mo	ASR110Intermediate	Group6	ASR120Intermediate	Group4'	1.07	1.19	41.1215	55.1402	-57.9832	-21.0084
PPI_032905-456	Age2-3mo	ASR110Low	Group1	ASR120Intermediate	Group5'	0.24	1.63	54.1667	45.8333	14.1104	9.81595
PPI_033005-479	Age2-3mo	ASR110Low	Group1	ASR120Intermediate	Group4'	0.16	1.31	37.5	37.5	12.9771	7.63359
PPI_033005-481	Age2-3mo	ASR110Intermediate	Group6	ASR120High	Group7'	1.22	2.79	18.0328	36.0656	31.5412	27.2401
PPI_033005-482	Age2-3mo	ASR110Intermediate	Group4	ASR120Intermediate	Group3'	0.65	0.92	46.1538	78.4615	30.4348	54.3478
PPI_041006-11	Age4-5mo	ASR110Intermediate	Group3	ASR120Intermediate	Group4'	0.45	1.22	44.4444	64.4444	26.2295	47.541	25.5	23.7
PPI_041006-12	Age4-5mo	ASR110Low	Group1	ASR120Intermediate	Group4'	0.17	1.24	-23.5294	58.8235	29.8387	44.3548	33.4	32.4
PPI_041006-13	Age4-5mo	ASR110Intermediate	Group5	ASR120High	Group8'	0.85	3.19	-24.7059	22.3529	25.3918	12.2257	24.3	22.2
PPI_041006-14	Age4-5mo	ASR110Intermediate	Group5	ASR120Intermediate	Group6'	0.93	1.94	44.086	36.5591	37.6289	36.5979	32.6	26
PPI_041006-24	Age4-5mo	ASR110High	Group7	ASR120Intermediate	Group6'	1.34	2.09	47.7612	33.5821	1.91388	4.30622	48.3	22.5
PPI_041006-25	Age4-5mo	ASR110Low	Group1	ASR120Intermediate	Group3'	0.2	0.96	50	20	56.25	41.6667	44.6	27.7
PPI_041006-26	Age4-5mo	ASR110Low	Group2	ASR120Intermediate	Group3'	0.3	1	53.3333	40	50	61	128.6	42.3
PPI_041206-07	Age4-5mo	ASR110Intermediate	Group3	ASR120Intermediate	Group3'	0.54	1.1	46.2963	87.037	42.7273	33.6364	24.3	23.5
PPI_041305-493	Age2-3mo	ASR110Intermediate	Group3	ASR120High	Group8'	0.51	4.26	25.4902	-13.7255	15.493	12.4413
PPI_041305-497	Age2-3mo	ASR110Intermediate	Group4	ASR120Intermediate	Group4'	0.67	1.38	5.97015	22.3881	4.34783	10.1449
PPI_041406-16	Age4-5mo	ASR110Low	Group2	ASR120Low	Group1'	0.29	0.37	13.7931	58.6207	-43.2432	5.40541	74	32
PPI_041406-17	Age4-5mo	ASR110Intermediate	Group3	ASR120Intermediate	Group3'	0.49	1.01	26.5306	38.7755	24.7525	22.7723	83.2	29.3
PPI_041505-533	Age2-3mo	ASR110Low	Group1	ASR120Intermediate	Group3'	0.12	1.04	-33.3333	16.6667	41.3462	53.8462
PPI_041505-535	Age2-3mo	ASR110Low	Group2	ASR120High	Group7'	0.42	2.85	-14.2857	-38.0952	16.4912	-0.701754
PPI_041805-549	Age2-3mo	ASR110Intermediate	Group6	ASR120Intermediate	Group5'	1.07	1.45	64.486	23.3645	34.4828	67.5862
PPI_042006-18	Age2-3mo	ASR110Intermediate	Group6	ASR120High	Group8'	1.04	3.06	0.961538	-6.73077	10.1307	28.4314	24.3	22
PPI_042006-22	Age2-3mo	ASR110Intermediate	Group3	ASR120Intermediate	Group5'	0.5	1.47	6	40	21.7687	44.898	26.2	21.1
PPI_042406-29	Age2-3mo	ASR110Low	Group1	ASR120Low	Group2'	0.25	0.77	44	56	20.7792	32.4675	84.5	34.2
PPI_042505-612	Age2-3mo	ASR110High	Group7	ASR120High	Group8'	1.39	3.47	45.3237	49.6403	25.3602	0
PPI_042505-614	Age2-3mo	ASR110Low	Group2	ASR120Intermediate	Group3'	0.33	1	9.09091	24.2424	15	-7
PPI_042505-615	Age2-3mo	ASR110High	Group7	ASR120High	Group7'	1.56	2.33	1.28205	13.4615	-12.8755	-6.43777
PPI_042505-623	Age2-3mo	ASR110Low	Group1	ASR120Low	Group1'	0.15	0.59	33.3333	46.6667	35.5932	23.7288
PPI_042505-624	Age2-3mo	ASR110Intermediate	Group5	ASR120Intermediate	Group6'	0.84	2.2	45.2381	28.5714	25	12.2727
PPI_042505-627	Age2-3mo	ASR110Low	Group2	ASR120Intermediate	Group6'	0.42	1.83	-16.6667	9.52381	15.847	15.3005
PPI_042805-639	Age2-3mo	ASR110Low	Group1	ASR120High	Group8'	0.2	3.82	30	-15	19.3717	12.3037
PPI_042805-640	Age2-3mo	ASR110Intermediate	Group4	ASR120High	Group8'	0.73	3.24	21.9178	-16.4384	31.1728	15.1235
PPI_050106-42	Age2-3mo	ASR110Intermediate	Group6	ASR120Intermediate	Group5'	1.05	1.69	17.1429	27.619	-18.9349	9.46746	78.2	23.2
PPI_050106-43	Age2-3mo	ASR110Low	Group2	ASR120Low	Group2'	0.34	0.64	79.4118	76.4706	51.5625	75	27.4	43
PPI_050106-44	Age2-3mo	ASR110Intermediate	Group3	ASR120Intermediate	Group4'	0.55	1.38	16.3636	52.7273	18.1159	15.942	23.9	23.4
PPI_050306-39	Age2-3mo	ASR110Low	Group2	ASR120Intermediate	Group4'	0.28	1.23	-135.714	-39.2857	18.6992	-33.3333	24.7	21.5
PPI_050806-34	Age2-3mo	ASR110Low	Group2	ASR120Low	Group2'	0.37	0.89	8.10811	35.1351	-4.49438	-15.7303	25.7	23
PPI_050806-35	Age2-3mo	ASR110Low	Group2	ASR120Intermediate	Group3'	0.35	1.09	-20	-37.1429	38.5321	16.5138	24.5	21.9
PPI_050806-36	Age2-3mo	ASR110Low	Group1	ASR120Low	Group1'	0.12	0.5	-75	-425	-44	4	115.8	36.3
PPI_071007-02	Age2-3mo	ASR110Intermediate	Group3	ASR120Low	Group2'	0.49	0.85	59.1837	59.1837	20	7.05882	25.8	27.9
PPI_071007-03	Age2-3mo	ASR110Low	Group2	ASR120Low	Group2'	0.43	0.63	16.2791	74.4186	44.4444	38.0952	32.4	28
PPI_071007-07	Age2-3mo	ASR110Intermediate	Group4	ASR120High	Group7'	0.73	2.61	-23.2877	-61.6438	-1.53257	7.66284	24.2	25.3
PPI_071007-08	Age2-3mo	ASR110Low	Group2	ASR120Intermediate	Group3'	0.34	0.91	17.6471	52.9412	-41.7582	2.1978	26.2	69.9
PPI_071007-11	Age2-3mo	ASR110Intermediate	Group4	ASR120Low	Group2'	0.67	0.63	50.7463	86.5672	-52.381	12.6984	24.7	24.2
PPI_071007-12	Age2-3mo	ASR110Low	Group2	ASR120Low	Group2'	0.41	0.85	48.7805	80.4878	27.0588	72.9412	26.1	31.6
PPI_071007-15	Age2-3mo	ASR110Low	Group2	ASR120Intermediate	Group4'	0.4	1.43	-15	55	24.4755	29.3706	24.8	23.7
PPI_071007-16	Age2-3mo	ASR110Intermediate	Group3	ASR120Low	Group2'	0.45	0.89	33.3333	48.8889	-17.9775	-29.2135	35.7	26.4
PPI_071007-17	Age2-3mo	ASR110Intermediate	Group3	ASR120High	Group7'	0.57	2.34	-14.0351	35.0877	26.0684	29.4872	36.9	25.6
PPI_071007-18	Age2-3mo	ASR110High	Group7	ASR120High	Group7'	1.29	2.32	17.0543	50.3876	16.3793	34.4828	23.9	22.9
PPI_071007-19	Age2-3mo	ASR110Intermediate	Group6	ASR120Intermediate	Group5'	1	1.51	5	45	13.9073	37.0861	24.1	22.9
PPI_071007-20	Age2-3mo	ASR110Intermediate	Group5	ASR120Intermediate	Group5'	0.91	1.69	35.1648	69.2308	40.8284	34.3195	25.9	25.7
PPI_071007-21	Age2-3mo	ASR110Low	Group2	ASR120Intermediate	Group3'	0.3	0.94	36.6667	43.3333	19.1489	35.1064	55.1	23.5
PPI_071007-22	Age2-3mo	ASR110Intermediate	Group3	ASR120Intermediate	Group3'	0.59	1.11	37.2881	-15.2542	-33.3333	1.8018	23.1	20.2
PPI_071007-23	Age2-3mo	ASR110Low	Group2	ASR120Intermediate	Group3'	0.36	1.11	-30.5556	-22.2222	1.8018	1.8018	76.5	22.7
PPI_071007-24	Age2-3mo	ASR110Low	Group2	ASR120Intermediate	Group3'	0.31	0.97	-125.806	22.5806	35.0515	9.27835	72.2	24
PPI_072406-011	Age2-3mo	ASR110High	Group8	ASR120High	Group8'	1.75	3.36	6.28571	-16	-27.9762	-22.9167	24.5	27.4
PPI_072406-015	Age2-3mo	ASR110Intermediate	Group5	ASR120Intermediate	Group5'	0.82	1.52	35.3659	46.3415	15.7895	5.92105	26.3	23.8
PPI_072406-032	Age2-3mo	ASR110Intermediate	Group6	ASR120Intermediate	Group6'	0.99	1.87	31.3131	-2.0202	8.55615	-1.06952	25.2	82
PPI_072406-041	Age2-3mo	ASR110High	Group8	ASR120High	Group8'	2.24	4.09	14.7321	72.3214	43.2763	37.4083	25.8	22.6
PPI_072406-057	Age2-3mo	ASR110Intermediate	Group5	ASR120Intermediate	Group6'	0.85	2.14	31.7647	4.70588	-41.1215	-3.73832	24.7	24.1
PPI_072606-097	Age2-3mo	ASR110Intermediate	Group5	ASR120High	Group7'	0.87	2.93	58.6207	48.2759	25.9386	59.0444	24	23.1
PPI_072606-100	Age2-3mo	ASR110Intermediate	Group6	ASR120High	Group7'	1.1	2.48	8.18182	-20.9091	-40.3226	2.41935	26.7	27.6
PPI_072606-108	Age2-3mo	ASR110Low	Group2	ASR120Low	Group2'	0.3	0.61	50	63.3333	22.9508	54.0984	23.9	23
PPI_072606-111	Age2-3mo	ASR110Intermediate	Group4	ASR120Low	Group1'	0.63	0.55	50.7937	87.3016	-25.4545	32.7273	25	25.2
PPI_072706-081	Age2-3mo	ASR110Low	Group2	ASR120Intermediate	Group3'	0.29	0.95	24.1379	20.6897	23.1579	-8.42105	30.2	30.8
PPI_072706-115	Age2-3mo	ASR110Low	Group1	ASR120Low	Group1'	0.16	0.32	56.25	62.5	9.375	46.875	44.1	37.5
PPI_072806-124	Age2-3mo	ASR110Low	Group2	ASR120Intermediate	Group4'	0.34	1.26	-47.0588	-52.9412	20.6349	-3.1746	77.7	39.9
PPI_080606-152	Age2-3mo	ASR110Intermediate	Group6	ASR120High	Group8'	1.15	3.06	37.3913	2.6087	8.16993	3.26797	24.4	22.9
PPI_080706-155	Age2-3mo	ASR110Low	Group1	ASR120Intermediate	Group3'	0.17	1.01	-5.88235	-100	-66.3366	5.94059	30.6	23.9
PPI_081006-165	Age2-3mo	ASR110Intermediate	Group4	ASR120Intermediate	Group5'	0.76	1.66	2.63158	32.8947	5.42169	-10.241	24.5	24.6
PPI_081406-175	Age2-3mo	ASR110Intermediate	Group5	ASR120High	Group7'	0.94	2.72	35.1064	30.8511	49.2647	20.2206	25.6	25.5
PPI_072505-11	Age2-3mo	ASR110Intermediate	Group6	ASR120Intermediate	Group4'	1.13	1.21	17.6991	18.5841	-50.4132	-6.61157	56.07	30.4
PPI_072505-12	Age2-3mo	ASR110Intermediate	Group3	ASR120Intermediate	Group4'	0.55	1.33	45.4545	32.7273	3.7594	2.25564	36.73	32.33
PPI_072505-17	Age2-3mo	ASR110Intermediate	Group5	ASR120High	Group8'	0.95	3.47	-5.26316	-57.8947	-20.4611	4.61095	41.2	31.73
PPI_072505-20	Age2-3mo	ASR110Low	Group2	ASR120High	Group7'	0.28	2.34	-10.7143	-39.2857	-38.8889	-11.9658	47.87	45.2
PPI_072505-21	Age2-3mo	ASR110Intermediate	Group6	ASR120High	Group8'	1.02	3.73	3.92157	1.96078	1.34048	24.3968	43.07	33.33
PPI_072505-26	Age2-3mo	ASR110Low	Group2	ASR120High	Group7'	0.37	2.58	35.1351	0	13.1783	22.093	62.8	35.4
PPI_072505-27	Age2-3mo	ASR110Intermediate	Group4	ASR120High	Group8'	0.68	3.29	-51.4706	-5.88235	2.73556	-3.34347	49.47	34.4
PPI_072505-9	Age2-3mo	ASR110Low	Group1	ASR120Low	Group1'	0.05	0.14	-660	-20	21.4286	-164.286	43.93	50.53
PPI_072605-10	Age2-3mo	ASR110Intermediate	Group4	ASR120Intermediate	Group5'	0.75	1.64	14.6667	4	-12.8049	18.2927	41.67	37.13
PPI_072605-15	Age2-3mo	ASR110Intermediate	Group3	ASR120Intermediate	Group5'	0.56	1.6	55.3571	62.5	22.5	19.375	34.87	33.47
PPI_072605-17	Age2-3mo	ASR110Intermediate	Group6	ASR120High	Group8'	1.2	3.49	5	-5	27.5072	24.9284	44.13	34.73
PPI_072605-19	Age2-3mo	ASR110Low	Group1	ASR120Intermediate	Group5'	0.14	1.72	57.1429	14.2857	24.4186	-23.8372	46.67	25.67
PPI_072605-8	Age2-3mo	ASR110Intermediate	Group4	ASR120High	Group7'	0.68	2.76	14.7059	-17.6471	-54.3478	-29.3478	39.2	32.8
PPI_072705-1	Age2-3mo	ASR110Intermediate	Group5	ASR120High	Group7'	0.9	2.62	23.3333	32.2222	-19.8473	-20.6107	36.8	35.87
PPI_072705-11	Age2-3mo	ASR110Intermediate	Group5	ASR120High	Group8'	0.9	3.28	31.1111	23.3333	17.0732	-35.9756	38.73	36.33
PPI_072705-2	Age2-3mo	ASR110Intermediate	Group3	ASR120High	Group7'	0.46	2.42	32.6087	2.17391	-11.157	-19.4215	50.4	32.47
PPI_072805-7	Age2-3mo	ASR110Intermediate	Group4	ASR120High	Group7'	0.62	2.48	17.7419	16.129	27.8226	3.62903	38.13	30.47
PPI_072905-3	Age2-3mo	ASR110Low	Group2	ASR120Intermediate	Group3'	0.44	1.15	2.27273	18.1818	-30.4348	3.47826	37.73	36.6
PPI_072905-4	Age2-3mo	ASR110Intermediate	Group6	ASR120High	Group8'	1.12	3.6	20.5357	33.9286	10.2778	30.2778	37.8	37.13
PPI_072905-6	Age2-3mo	ASR110Intermediate	Group6	ASR120High	Group8'	0.99	5.54	0	-9.09091	21.2996	16.6065	58.8	38
PPI_080105-3	Age2-3mo	ASR110Intermediate	Group3	ASR120Intermediate	Group6'	0.46	1.83	-86.9565	-17.3913	-91.8033	14.2077	46.53	30.2
PPI_080105-4	Age2-3mo	ASR110Intermediate	Group4	ASR120High	Group8'	0.76	3.81	-15.7895	-5.26316	14.1732	13.1234	56.4	32.47
PPI_070508-06	Age2-3mo	ASR110Low	Group1	ASR120Intermediate	Group3'	0.2	1	45	45	54	48	131.1	29.2
PPI_070708-04	Age2-3mo	ASR110Low	Group2	ASR120Intermediate	Group4'	0.32	1.18	-3.125	56.25	26.2712	7.62712	166.8	27
PPI_071008-03	Age2-3mo	ASR110Low	Group2	ASR120Intermediate	Group5'	0.42	1.66	33.3333	52.381	39.1566	44.5783	26.2	22.8
PPI_071008-04	Age2-3mo	ASR110Low	Group2	ASR120Intermediate	Group4'	0.43	1.2	25.5814	46.5116	-27.5	24.1667	24.5	22.4
PPI_071008-11	Age2-3mo	ASR110Intermediate	Group3	ASR120Intermediate	Group4'	0.45	1.42	66.6667	73.3333	36.6197	47.8873	51.4	22.9
PPI_071008-12	Age2-3mo	ASR110High	Group7	ASR120High	Group7'	1.53	2.39	34.6405	52.2876	38.0753	28.0335	26	24.9
PPI_071108-01	Age2-3mo	ASR110Intermediate	Group3	ASR120Intermediate	Group5'	0.49	1.53	28.5714	40.8163	13.7255	-2.61438	75.9	32.2
PPI_071308-01	Age2-3mo	ASR110Intermediate	Group4	ASR120Intermediate	Group4'	0.68	1.31	52.9412	33.8235	-14.5038	13.7405	24.3	21.6
PPI_071308-03	Age2-3mo	ASR110Intermediate	Group3	ASR120High	Group7'	0.6	2.31	-15	-20	25.974	14.2857	26	21.9
PPI_071308-04	Age2-3mo	ASR110Intermediate	Group4	ASR120Intermediate	Group3'	0.68	1.14	20.5882	80.8824	-11.4035	42.1053	32.2	74.9
PPI_071308-05	Age2-3mo	ASR110Low	Group2	ASR120Intermediate	Group5'	0.4	1.6	-70	40	38.125	18.75	24.8	26.1
PPI_071308-11	Age2-3mo	ASR110High	Group7	ASR120High	Group7'	1.66	2.34	12.6506	40.3614	5.55556	-18.3761	23.5	22.4
PPI_071308-12	Age2-3mo	ASR110Intermediate	Group5	ASR120High	Group7'	0.8	2.34	-25	3.75	5.12821	22.2222	31.2	23.6
PPI_071408-01	Age2-3mo	ASR110Low	Group1	ASR120Intermediate	Group3'	0.11	0.94	-145.455	36.3636	-84.0426	-63.8298	81.9	27.9
PPI_071408-05	Age2-3mo	ASR110Low	Group1	ASR120Intermediate	Group4'	0.16	1.18	-81.25	6.25	15.2542	13.5593	24.2	22.8
PPI_071408-21	Age2-3mo	ASR110Intermediate	Group3	ASR120Intermediate	Group3'	0.61	0.93	-29.5082	85.2459	30.1075	60.2151	35	23.3
PPI_071908-01	Age2-3mo	ASR110Low	Group2	ASR120Intermediate	Group3'	0.35	0.99	20	8.57143	-11.1111	14.1414	28.5	24.1
PPI_072008-02	Age2-3mo	ASR110Low	Group2	ASR120Intermediate	Group4'	0.29	1.25	6.89655	41.3793	20	4	63	25.5
PPI_072108-01	Age2-3mo	ASR110Intermediate	Group3	ASR120Intermediate	Group4'	0.51	1.35	-21.5686	-9.80392	8.88889	14.0741	24	21.4
PPI_072108-03	Age2-3mo	ASR110Low	Group1	ASR120Intermediate	Group4'	0.14	1.25	-35.7143	14.2857	39.2	34.4	26.6	23.8
PPI_072208-02	Age2-3mo	ASR110Low	Group2	ASR120Intermediate	Group3'	0.37	0.97	62.1622	89.1892	2.06186	10.3093	27.6	23.6
PPI_072208-12	Age2-3mo	ASR110Low	Group2	ASR120Low	Group2'	0.42	0.84	50	71.4286	-7.14286	32.1429	25.5	25.1
PPI_061608-452	Age8-12mo	ASR110Low	Group2	ASR120Low	Group2'	0.44	0.62	47.7273	68.1818	-22.5806	56.4516	26.2	79.1
PPI_061608-454	Age8-12mo	ASR110Intermediate	Group5	ASR120Low	Group2'	0.92	0.65	-11.9565	39.1304	-24.6154	-58.4615	25.2	26.5
PPI_062008-461	Age8-12mo	ASR110Intermediate	Group4	ASR120Low	Group1'	0.64	0.55	42.1875	46.875	-23.6364	14.5455	24.4	21.5
PPI_062108-467	Age8-12mo	ASR110Intermediate	Group4	ASR120Low	Group2'	0.64	0.74	28.125	67.1875	0	71.6216	21.9	30.9
PPI_062308-472	Age8-12mo	ASR110Intermediate	Group6	ASR120Intermediate	Group5'	1.25	1.45	24.8	37.6	23.4483	43.4483	31.8	24.9
PPI_062308-474	Age8-12mo	ASR110Low	Group2	ASR120Low	Group1'	0.43	0.56	9.30233	20.9302	28.5714	-16.0714	85.5	19.5
PPI_062508-482	Age8-12mo	ASR110Intermediate	Group5	ASR120Low	Group2'	0.87	0.87	41.3793	19.5402	-4.5977	34.4828	82.9	24.2
PPI_062608-485	Age8-12mo	ASR110Low	Group1	ASR120Low	Group1'	0.19	0.6	-94.7368	10.5263	23.3333	65	136.8	66.4
PPI_062908-493	Age8-12mo	ASR110Low	Group2	ASR120Low	Group1'	0.38	0.35	7.89474	-36.8421	-68.5714	-40	44	38.2
PPI_062908-495	Age8-12mo	ASR110High	Group7	ASR120Low	Group2'	1.35	0.71	23.7037	42.963	-42.2535	2.8169	24.6	80.6
PPI_063008-497	Age8-12mo	ASR110Intermediate	Group4	ASR120Low	Group2'	0.67	0.74	23.8806	43.2836	70.2703	12.1622	65.7	24
PPI_063008-500	Age8-12mo	ASR110Low	Group2	ASR120Intermediate	Group3'	0.31	0.91	-51.6129	-6.45161	53.8462	52.7473	24.8	23.2
PPI_070708-512	Age8-12mo	ASR110Low	Group2	ASR120Low	Group2'	0.33	0.66	-121.212	6.06061	25.7576	6.06061	60.3	20
PPI_071308-578	Age8-12mo	ASR110Intermediate	Group4	ASR120Low	Group2'	0.71	0.83	-8.4507	11.2676	16.8675	9.63855	23.2	55.4
PPI_071308-581	Age8-12mo	ASR110Intermediate	Group5	ASR120Low	Group2'	0.95	0.86	-10.5263	68.4211	6.97674	40.6977	84.8	86.7
PPI_071508-588	Age8-12mo	ASR110High	Group7	ASR120Intermediate	Group3'	1.53	1.04	42.4837	29.4118	-43.2692	2.88462	25	23.9
PPI_072108-614	Age6-7mo	ASR110Intermediate	Group5	ASR120Intermediate	Group4'	0.94	1.36	-27.6596	7.44681	-0.735294	38.9706	83.7	35.9
PPI_072408-617	Age6-7mo	ASR110High	Group7	ASR120Intermediate	Group4'	1.7	1.19	50	54.1176	-2.52101	40.3361	22.1	25.2
PPI_072808-625	Age6-7mo	ASR110Low	Group1	ASR120Low	Group1'	0.2	0.58	-50	-30	1.72414	5.17241	85.7	77.3
PPI_072908-618	Age6-7mo	ASR110Intermediate	Group3	ASR120Low	Group2'	0.6	0.88	48.3333	41.6667	12.5	23.8636	25.8	22.6
PPI_072908-621	Age6-7mo	ASR110Intermediate	Group3	ASR120Intermediate	Group3'	0.46	1.08	10.8696	41.3043	-0.925926	-28.7037	31.2	22.7
PPI_073008-627	Age6-7mo	ASR110Low	Group1	ASR120Low	Group1'	0.12	0.57	-33.3333	16.6667	-22.807	-31.5789	143.6	34.5
PPI_073108-630	Age6-7mo	ASR110Intermediate	Group3	ASR120Low	Group1'	0.47	0.51	-2.12766	51.0638	15.6863	43.1373	28.3	66.2
PPI_080108-636	Age6-7mo	ASR110Low	Group2	ASR120Low	Group2'	0.39	0.8	12.8205	35.8974	32.5	20	27	28
PPI_071304-14	Age2-3mo	ASR110Intermediate	Group3	ASR120Intermediate	Group6'	0.54	2.24	46.2963	55.5556	10.7143	34.8214
PPI_071304-15	Age2-3mo	ASR110High	Group8	ASR120High	Group8'	1.86	3.48	34.4086	29.0323	-26.1494	17.2414
PPI_071304-16	Age2-3mo	ASR110High	Group8	ASR120High	Group7'	1.99	2.42	47.7387	65.8291	15.7025	-12.3967
PPI_071304-17	Age2-3mo	ASR110Intermediate	Group5	ASR120High	Group8'	0.92	3.7	-14.1304	25	17.2973	25.9459
PPI_071304-18	Age2-3mo	ASR110Intermediate	Group6	ASR120Intermediate	Group5'	1.25	1.74	11.2	30.4	-1.72414	1.14943
PPI_071304-19	Age2-3mo	ASR110High	Group7	ASR120High	Group7'	1.72	2.54	12.2093	49.4186	14.9606	14.5669
PPI_071304-20	Age2-3mo	ASR110Low	Group1	ASR120Low	Group1'	0.11	0.16	-418.182	18.1818	-50	-156.25
PPI_071304-21	Age2-3mo	ASR110Low	Group1	ASR120Low	Group1'	0.12	0.15	-16.6667	0	13.3333	-13.3333
PPI_071304-22	Age2-3mo	ASR110Low	Group1	ASR120Low	Group1'	0.12	0.23	-83.3333	0	-21.7391	-30.4348
PPI_071304-23	Age2-3mo	ASR110Low	Group1	ASR120Low	Group1'	0.12	0.29	0	25	20.6897	-3.44828
PPI_071304-24	Age2-3mo	ASR110Low	Group1	ASR120Low	Group1'	0.11	0.19	18.1818	9.09091	15.7895	21.0526
PPI_110204-15	Age4-5mo	ASR110High	Group8	ASR120High	Group7'	1.73	2.59	42.7746	67.6301	49.8069	41.6988
PPI_110204-16	Age4-5mo	ASR110High	Group7	ASR120Intermediate	Group5'	1.68	1.68	38.0952	57.1429	16.0714	2.97619
PPI_110204-17	Age4-5mo	ASR110High	Group7	ASR120High	Group7'	1.48	2.59	33.1081	58.1081	49.4208	62.1622
PPI_110204-18	Age4-5mo	ASR110Intermediate	Group3	ASR120Low	Group2'	0.56	0.89	17.8571	46.4286	-21.3483	39.3258
PPI_110204-19	Age4-5mo	ASR110Intermediate	Group5	ASR120Intermediate	Group4'	0.89	1.18	21.3483	33.7079	10.1695	53.3898
PPI_110204-20	Age4-5mo	ASR110Intermediate	Group6	ASR120Intermediate	Group5'	1.25	1.75	-24	42.4	-5.71429	32
PPI_110204-21	Age4-5mo	ASR110Intermediate	Group5	ASR120Intermediate	Group4'	0.87	1.36	2.29885	57.4713	44.8529	54.4118
PPI_110204-22	Age4-5mo	ASR110Intermediate	Group5	ASR120Intermediate	Group5'	0.93	1.45	48.3871	45.1613	31.0345	61.3793
PPI_110204-23	Age4-5mo	ASR110Intermediate	Group6	ASR120Intermediate	Group6'	1.13	1.88	42.4779	48.6726	39.8936	48.9362
PPI_110204-24	Age4-5mo	ASR110Intermediate	Group5	ASR120Intermediate	Group3'	0.81	1.07	23.4568	60.4938	30.8411	64.486
PPI_110204-25	Age4-5mo	ASR110High	Group8	ASR120High	Group8'	2.6	4.11	0	21.1538	14.3552	25.3041
PPI_020508-29	Age4-5mo	ASR110Low	Group1	ASR120Low	Group1'	0.09	0.37	11.1111	33.3333	-78.3784	-45.9459	169.7	58
PPI_020608-03	Age4-5mo	ASR110Intermediate	Group6	ASR120Low	Group2'	1.09	0.83	87.156	91.7431	36.1446	63.8554	101.2	70.7
PPI_020608-09	Age4-5mo	ASR110Low	Group1	ASR120Low	Group1'	0.1	0.6	-40	50	-51.6667	36.6667	87.9	28.1
PPI_020608-13	Age4-5mo	ASR110Low	Group1	ASR120Low	Group1'	0.23	0.2	-13.0435	43.4783	-45	30	41	56
PPI_020608-15	Age4-5mo	ASR110High	Group7	ASR120Intermediate	Group5'	1.38	1.58	66.6667	61.5942	69.6203	37.9747	24.2	23
PPI_020608-23	Age4-5mo	ASR110Low	Group1	ASR120Low	Group1'	0.18	0.48	27.7778	50	20.8333	66.6667	117.9	31.4
PPI_021208-25	Age4-5mo	ASR110Low	Group1	ASR120Low	Group1'	0.07	0.28	-42.8571	14.2857	32.1429	75	31.5	39.7
PPI_021208-31	Age4-5mo	ASR110Intermediate	Group5	ASR120High	Group8'	0.83	3.4	-26.506	3.61446	25.2941	8.52941	34.1	24.9
PPI_022108-08	Age2-3mo	ASR110High	Group7	ASR120Intermediate	Group6'	1.46	1.9	-19.1781	29.4521	5.26316	-26.8421	23.8	24.9
PPI_022108-14	Age2-3mo	ASR110Low	Group2	ASR120Intermediate	Group3'	0.33	1.08	72.7273	63.6364	37.037	72.2222	37.1	27.6
PPI_022108-23	Age2-3mo	ASR110Intermediate	Group6	ASR120Intermediate	Group6'	1.02	2.01	33.3333	68.6275	19.9005	42.2886	36.2	22.5
PPI_110607-02	Age4-5mo	ASR110Intermediate	Group4	ASR120Intermediate	Group3'	0.67	1.08	62.6866	77.6119	39.8148	60.1852	65.7	46.6
PPI_110607-03	Age4-5mo	ASR110Intermediate	Group6	ASR120Intermediate	Group4'	1	1.33	43	79	15.7895	28.5714	25.2	33.3
PPI_110607-04	Age4-5mo	ASR110Intermediate	Group3	ASR120Intermediate	Group5'	0.61	1.49	29.5082	52.459	19.4631	46.9799	24.9	22.5
PPI_110607-06	Age4-5mo	ASR110Intermediate	Group3	ASR120Intermediate	Group3'	0.49	1.05	71.4286	69.3878	18.0952	75.2381	26.5	33
PPI_111107-04	Age2-3mo	ASR110Low	Group2	ASR120Low	Group2'	0.4	0.86	52.5	60	55.814	52.3256	51.5	79.5
PPI_111107-06	Age2-3mo	ASR110High	Group7	ASR120Intermediate	Group5'	1.64	1.57	48.1707	65.2439	-12.1019	31.8471	24.2	23.3
PPI_111107-17	Age2-3mo	ASR110Intermediate	Group3	ASR120Intermediate	Group5'	0.49	1.53	-2.04082	40.8163	37.2549	30.0654	35.2	22.5
PPI_111107-18	Age2-3mo	ASR110Intermediate	Group6	ASR120Low	Group2'	1.01	0.76	14.8515	70.297	55.2632	55.2632	23.5	24.4
PPI_111707-08	Age2-3mo	ASR110Intermediate	Group6	ASR120Intermediate	Group4'	1.01	1.31	51.4851	43.5644	-18.3206	6.10687	23.9	23
PPI_111807-58	Age2-3mo	ASR110Intermediate	Group5	ASR120Low	Group1'	0.8	0.5	17.5	17.5	-8	-2	74.9	33.4
PPI_112407-19	Age2-3mo	ASR110Intermediate	Group4	ASR120Intermediate	Group5'	0.72	1.48	51.3889	68.0556	22.2973	54.0541	24.3	22.9
PPI_112807-02	Age2-3mo	ASR110Intermediate	Group3	ASR120Intermediate	Group6'	0.59	1.92	0	49.1525	7.8125	9.375	61.8	22.9
PPI_112807-03	Age2-3mo	ASR110Intermediate	Group5	ASR120Intermediate	Group6'	0.85	2.13	38.8235	50.5882	5.6338	16.4319	27.2	23.4
PPI_112807-04	Age2-3mo	ASR110Intermediate	Group3	ASR120Low	Group2'	0.52	0.86	51.9231	48.0769	-15.1163	39.5349	76.9	25.3
PPI_112807-09	Age2-3mo	ASR110Intermediate	Group3	ASR120Intermediate	Group3'	0.49	1.13	34.6939	46.9388	-2.65487	23.0088	39.1	27.8
PPI_112807-10	Age2-3mo	ASR110Low	Group1	ASR120Low	Group1'	0.25	0.55	-64	-60	49.0909	23.6364	85.6	21.8
PPI_112807-12	Age2-3mo	ASR110Low	Group2	ASR120Intermediate	Group3'	0.3	0.95	36.6667	63.3333	34.7368	42.1053	36.5	23.4
PPI_112807-14	Age2-3mo	ASR110Intermediate	Group6	ASR120High	Group7'	1.03	2.6	20.3883	56.3107	18.0769	-0.769231	26.9	24.3
PPI_120107-59	Age2-3mo	ASR110Low	Group2	ASR120Intermediate	Group5'	0.4	1.47	70	42.5	35.3741	57.1429	31.3	22.9
PPI_120107-62	Age2-3mo	ASR110Low	Group2	ASR120Intermediate	Group5'	0.37	1.65	43.2432	62.1622	29.697	35.1515	21.4	23.3
PPI_100206-02	Age4-5mo	ASR110Low	Group2	ASR120Low	Group2'	0.41	0.64	68.2927	14.6341	10.9375	85.9375	42	23.7
PPI_100306-03	Age4-5mo	ASR110High	Group7	ASR120Intermediate	Group6'	1.3	1.84	46.9231	71.5385	21.1957	83.1522	26	24.6
PPI_100506-02	Age4-5mo	ASR110Intermediate	Group5	ASR120Intermediate	Group4'	0.97	1.29	53.6082	80.4124	27.907	64.3411	48.4	45.3
PPI_101106-02	Age4-5mo	ASR110High	Group7	ASR120Intermediate	Group5'	1.5	1.53	44	73.3333	55.5556	76.4706	35	22.1
PPI_101106-03	Age4-5mo	ASR110High	Group7	ASR120Intermediate	Group4'	1.44	1.32	45.8333	82.6389	46.9697	56.0606	23.2	22.9
PPI_101106-12	Age4-5mo	ASR110Intermediate	Group5	ASR120Low	Group2'	0.84	0.69	48.8095	64.2857	31.8841	69.5652	24.7	55.9
PPI_101806-03	Age4-5mo	ASR110Low	Group1	ASR120Low	Group1'	0.22	0.33	31.8182	68.1818	-57.5758	48.4848	72.8	31.6
PPI_102406-02	Age4-5mo	ASR110Intermediate	Group4	ASR120Low	Group2'	0.65	0.79	40	63.0769	72.1519	20.2532	25.7	24.9
PPI_110406-03	Age4-5mo	ASR110Intermediate	Group5	ASR120Low	Group2'	0.86	0.76	60.4651	83.7209	63.1579	23.6842	29	37.7
PPI_110406-05	Age4-5mo	ASR110Intermediate	Group3	ASR120Low	Group2'	0.54	0.63	20.3704	22.2222	-53.9683	38.0952	74.5	21.4
PPI_111406-01	Age4-5mo	ASR110Intermediate	Group3	ASR120Intermediate	Group4'	0.61	1.43	27.8689	59.0164	55.2448	61.5385	26.6	72.3
PPI_112006-03	Age4-5mo	ASR110Low	Group1	ASR120Low	Group2'	0.21	0.66	57.1429	71.4286	74.2424	78.7879	62.7	23.5
PPI_112306-04	Age4-5mo	ASR110Low	Group1	ASR120Low	Group2'	0.21	0.76	14.2857	57.1429	42.1053	39.4737	67.9	27.8
PPI_112706-04	Age4-5mo	ASR110Low	Group1	ASR120Intermediate	Group3'	0.21	1.12	-33.3333	66.6667	33.9286	47.3214	39.6	23.9
PPI_120206-02	Age2-3mo	ASR110High	Group7	ASR120Low	Group2'	1.29	0.65	45.7364	85.2713	-9.23077	58.4615	37.4	26.6
PPI_120206-11	Age2-3mo	ASR110Intermediate	Group5	ASR120Low	Group2'	0.84	0.84	30.9524	69.0476	7.14286	7.14286	52.4	28.9
PPI_120206-12	Age2-3mo	ASR110Intermediate	Group6	ASR120Low	Group1'	1.14	0.56	59.6491	55.2632	-16.0714	66.0714	24.8	23.5
PPI_120206-22	Age2-3mo	ASR110Intermediate	Group5	ASR120High	Group7'	0.97	2.35	51.5464	85.567	31.0638	57.0213	24.4	26.2
PPI_120506-01	Age2-3mo	ASR110Intermediate	Group3	ASR120Intermediate	Group3'	0.51	1.07	41.1765	37.2549	-3.73832	38.3178	20.1	23.2
PPI_120506-03	Age2-3mo	ASR110Intermediate	Group5	ASR120Intermediate	Group4'	0.95	1.23	51.5789	64.2105	33.3333	63.4146	24.3	22.9
PPI_031405-1	Age4-5mo	ASR110Intermediate	Group6	ASR120Intermediate	Group4'	1.11	1.29	60.3604	74.7748	52.7132	67.4419
PPI_031405-2	Age4-5mo	ASR110Intermediate	Group6	ASR120Intermediate	Group5'	1.06	1.73	64.1509	77.3585	48.5549	82.659
PPI_031805-10	Age4-5mo	ASR110Intermediate	Group4	ASR120Low	Group2'	0.64	0.69	54.6875	85.9375	43.4783	59.4203
PPI_031805-13	Age4-5mo	ASR110High	Group7	ASR120Intermediate	Group6'	1.69	2.06	71.5976	74.5562	83.9806	87.8641
PPI_031805-16	Age4-5mo	ASR110Intermediate	Group5	ASR120Intermediate	Group3'	0.97	1.01	58.7629	82.4742	-41.5842	21.7822
PPI_031805-20	Age4-5mo	ASR110Intermediate	Group3	ASR120Intermediate	Group3'	0.51	1.09	58.8235	23.5294	34.8624	53.211
PPI_031805-21	Age4-5mo	ASR110Intermediate	Group4	ASR120Intermediate	Group3'	0.65	1.11	52.3077	81.5385	46.8468	79.2793
PPI_031805-7	Age4-5mo	ASR110Intermediate	Group6	ASR120Intermediate	Group6'	1.01	1.94	80.198	84.1584	27.3196	62.8866
PPI_031905-26	Age4-5mo	ASR110Low	Group1	ASR120Intermediate	Group3'	0.22	1.09	59.0909	36.3636	2.75229	30.2752
PPI_031905-33	Age4-5mo	ASR110Intermediate	Group6	ASR120Intermediate	Group6'	1.02	2.02	74.5098	65.6863	33.6634	60.396
PPI_032005-37	Age4-5mo	ASR110Low	Group1	ASR120Low	Group2'	0.23	0.69	69.5652	78.2609	56.5217	73.913
PPI_032005-39	Age4-5mo	ASR110Low	Group1	ASR120Low	Group1'	0.1	0.33	30	40	57.5758	57.5758
PPI_032105-31	Age4-5mo	ASR110Intermediate	Group4	ASR120Intermediate	Group3'	0.72	0.9	26.3889	69.4444	20	25.5556
PPI_032105-41	Age4-5mo	ASR110Intermediate	Group5	ASR120Intermediate	Group5'	0.96	1.7	47.9167	71.875	29.4118	51.7647
PPI_040105-47	Age4-5mo	ASR110Intermediate	Group6	ASR120High	Group7'	1.01	2.4	44.5545	62.3762	33.75	52.9167
PPI_040105-48	Age4-5mo	ASR110Intermediate	Group5	ASR120Intermediate	Group6'	0.95	2.13	83.1579	82.1053	49.2958	67.1362
PPI_012606-302	Age2-3mo	ASR110Intermediate	Group6	ASR120Intermediate	Group5'	1	1.72	40	86	38.3721	48.8372	26.2	24.87
PPI_012606-304	Age2-3mo	ASR110Intermediate	Group3	ASR120Intermediate	Group4'	0.45	1.27	-6.66667	68.8889	40.9449	43.3071	37	25
PPI_012606-307	Age2-3mo	ASR110Low	Group2	ASR120Intermediate	Group6'	0.44	1.91	9.09091	65.9091	41.3613	56.0209	26.2	24.8
PPI_012606-309	Age2-3mo	ASR110Low	Group2	ASR120Intermediate	Group5'	0.36	1.72	-33.3333	41.6667	46.5116	8.72093	37.93	26.73
PPI_012806-313	Age2-3mo	ASR110High	Group7	ASR120High	Group8'	1.33	3.08	9.77444	11.2782	2.5974	5.19481	27.73	25.87
PPI_012806-318	Age2-3mo	ASR110Low	Group2	ASR120Low	Group1'	0.43	0.49	58.1395	79.0698	-53.0612	-4.08163	58.6	22.33
PPI_012906-325	Age2-3mo	ASR110Intermediate	Group5	ASR120Intermediate	Group5'	0.95	1.57	32.6316	23.1579	-35.0318	-3.18471	53.87	25.8
PPI_012906-328	Age2-3mo	ASR110Intermediate	Group5	ASR120Intermediate	Group5'	0.83	1.71	33.7349	30.1205	11.6959	4.09357	40.6	28.4
PPI_012906-333	Age2-3mo	ASR110High	Group7	ASR120High	Group7'	1.48	2.42	25	29.0541	-11.9835	-7.85124	25.73	24.73
PPI_013006-339	Age2-3mo	ASR110Intermediate	Group5	ASR120High	Group7'	0.96	2.74	-39.5833	-21.875	-20.8029	-7.66423	26.47	27.2
PPI_013106-347	Age2-3mo	ASR110High	Group7	ASR120High	Group7'	1.32	2.58	-3.78788	20.4545	-0.775194	-0.775194	26.87	25.53
PPI_013106-348	Age2-3mo	ASR110High	Group7	ASR120Intermediate	Group6'	1.38	2.24	25.3623	18.8406	8.48214	2.67857	26.73	24.73
PPI_020106-352	Age2-3mo	ASR110Intermediate	Group4	ASR120Intermediate	Group6'	0.63	2.03	47.619	31.746	62.069	52.7094	32.33	25.8
PPI_020106-353	Age2-3mo	ASR110Intermediate	Group3	ASR120Intermediate	Group5'	0.5	1.64	-22	66	31.0976	24.3902	36.47	28.8
PPI_020106-354	Age2-3mo	ASR110Intermediate	Group6	ASR120Intermediate	Group6'	0.99	1.87	36.3636	40.404	22.4599	14.4385	32.2	25.67
PPI_020106-358	Age2-3mo	ASR110Intermediate	Group3	ASR120Intermediate	Group5'	0.55	1.45	-65.4545	60	-28.2759	33.7931	31.53	24.33
PPI_020206-362	Age2-3mo	ASR110High	Group7	ASR120High	Group7'	1.51	2.59	33.7748	33.1126	-3.4749	7.72201	26.67	26.4
PPI_020406-369	Age2-3mo	ASR110Low	Group2	ASR120Low	Group2'	0.33	0.84	0	18.1818	-7.14286	45.2381	24.33	24.53
PPI_021206-377	Age2-3mo	ASR110Intermediate	Group5	ASR120Intermediate	Group6'	0.89	1.96	7.86517	1.1236	-2.55102	7.14286	26.33	26
PPI_021306-388	Age2-3mo	ASR110Low	Group1	ASR120Intermediate	Group3'	0.19	1.04	-5.26316	57.8947	60.5769	72.1154	51.67	25.07
PPI_081011-40	Age4-5mo	ASR110Intermediate	Group5	ASR120Intermediate	Group3'	0.8	0.91	66.25	67.5	61.5385	78.022
PPI_081011-41	Age4-5mo	ASR110High	Group8	ASR120High	Group7'	1.99	2.39	58.2915	79.397	70.2929	66.5272
PPI_081411-38	Age4-5mo	ASR110High	Group8	ASR120High	Group7'	2.05	2.73	21.4634	76.5854	48.3516	66.6667
PPI_081411-39	Age4-5mo	ASR110High	Group8	ASR120Intermediate	Group5'	1.95	1.45	57.4359	84.6154	68.2759	75.1724
PPI_081611-32	Age4-5mo	ASR110Intermediate	Group4	ASR120Intermediate	Group3'	0.75	0.97	54.6667	77.3333	20.6186	67.0103
PPI_081611-33	Age4-5mo	ASR110High	Group8	ASR120High	Group7'	1.75	2.31	38.8571	53.1429	50.6494	75.3247
PPI_082211-14	Age2-3mo	ASR110Intermediate	Group6	ASR120Low	Group2'	1.02	0.89	43.1373	77.451	20.2247	56.1798
PPI_082211-19	Age2-3mo	ASR110High	Group7	ASR120Intermediate	Group6'	1.39	2.22	10.0719	-0.719424	-12.1622	-13.5135
PPI_082211-21	Age2-3mo	ASR110High	Group7	ASR120Intermediate	Group3'	1.3	0.99	30.7692	60	50.5051	49.4949
PPI_082211-26	Age2-3mo	ASR110High	Group7	ASR120Intermediate	Group4'	1.5	1.24	54	76.6667	61.2903	79.8387
PPI_082211-27	Age2-3mo	ASR110High	Group8	ASR120Intermediate	Group3'	1.99	1.15	56.2814	60.3015	33.0435	24.3478
PPI_082211-31	Age2-3mo	ASR110Intermediate	Group4	ASR120Intermediate	Group3'	0.7	1.14	40	68.5714	57.0175	59.6491
PPI_082611-01	Age2-3mo	ASR110High	Group7	ASR120High	Group8'	1.49	3.47	-33.557	-7.38255	15.562	-9.2219
PPI_082611-15	Age2-3mo	ASR110High	Group8	ASR120High	Group7'	3.03	2.84	19.4719	27.0627	-11.9718	-31.338
PPI_090111-14	Age2-3mo	ASR110Low	Group2	ASR120Low	Group2'	0.42	0.62	50	54.7619	-19.3548	37.0968
PPI_090111-24	Age2-3mo	ASR110Intermediate	Group3	ASR120Low	Group2'	0.56	0.71	46.4286	35.7143	32.3944	29.5775
PPI_090111-28	Age2-3mo	ASR110Intermediate	Group4	ASR120Low	Group2'	0.72	0.76	75	81.9444	52.6316	75
PPI_090111-64	Age2-3mo	ASR110High	Group8	ASR120High	Group7'	2.26	2.43	7.07965	-3.09735	-13.5802	9.0535
PPI_090511-38	Age2-3mo	ASR110Intermediate	Group5	ASR120Intermediate	Group6'	0.91	1.9	26.3736	36.2637	5.26316	20
PPI_090511-42	Age2-3mo	ASR110Low	Group2	ASR120Low	Group1'	0.26	0.6	46.1538	73.0769	-31.6667	-5
PPI_090711-50	Age2-3mo	ASR110Intermediate	Group5	ASR120Intermediate	Group4'	0.83	1.21	-2.40964	2.40964	-47.9339	11.5702
PPI_090711-58	Age2-3mo	ASR110Intermediate	Group4	ASR120Low	Group2'	0.64	0.77	64.0625	67.1875	57.1429	72.7273
PPI_090811-03	Age2-3mo	ASR110High	Group8	ASR120High	Group7'	1.86	2.53	-2.15054	0	-7.90514	24.9012
PPI_090811-11	Age2-3mo	ASR110Intermediate	Group3	ASR120Intermediate	Group5'	0.49	1.54	-36.7347	36.7347	24.6753	51.2987
PPI_071305-1	Age4-5mo	ASR110Intermediate	Group6	ASR120Intermediate	Group6'	1.09	1.93	26.6055	18.3486	11.399	34.1969	33.87	30.47
PPI_071405-4	Age4-5mo	ASR110High	Group8	ASR120High	Group8'	2.35	3.25	9.3617	27.6596	-4.92308	32.6154	36.8	35.07
PPI_071405-6	Age4-5mo	ASR110Intermediate	Group3	ASR120Intermediate	Group4'	0.57	1.35	-3.50877	-5.26316	-28.8889	-25.1852	39.33	32.13
PPI_071505-10	Age2-3mo	ASR110Intermediate	Group3	ASR120Intermediate	Group6'	0.6	1.94	11.6667	46.6667	18.5567	34.0206	32.6	32.8
PPI_071505-11	Age2-3mo	ASR110High	Group7	ASR120High	Group8'	1.59	3.15	-20.1258	29.5597	12.381	10.7937	39	32.27
PPI_071505-7	Age2-3mo	ASR110Intermediate	Group4	ASR120Intermediate	Group5'	0.74	1.52	36.4865	55.4054	14.4737	-7.89474	33.67	30.47
PPI_071605-13	Age2-3mo	ASR110Intermediate	Group5	ASR120Intermediate	Group5'	0.93	1.48	1.07527	23.6559	-8.78378	8.10811	35.07	37.67
PPI_071605-16	Age2-3mo	ASR110High	Group8	ASR120High	Group8'	2.59	4.17	36.2934	39.7683	10.0719	16.0671	38.2	35.67
PPI_071605-17	Age2-3mo	ASR110High	Group8	ASR120High	Group7'	1.78	2.41	19.6629	15.1685	-12.0332	8.29876	32.13	31
PPI_071905-20	Age2-3mo	ASR110High	Group8	ASR120High	Group8'	2.87	3.09	26.8293	36.5854	-14.8867	6.14887	33.87	30.33
PPI_071905-22	Age2-3mo	ASR110High	Group8	ASR120High	Group8'	2.14	3.08	15.8879	4.6729	-3.57143	3.57143	34.33	31.87
PPI_071905-24	Age2-3mo	ASR110High	Group8	ASR120High	Group8'	4.21	6.1	-7.83848	21.8527	7.04918	9.34426	38.4	37.4
PPI_072005-25	Age2-3mo	ASR110High	Group7	ASR120Intermediate	Group6'	1.49	2.11	55.7047	63.7584	-27.4882	27.4882	36.2	32.47
PPI_072105-28	Age2-3mo	ASR110High	Group7	ASR120High	Group7'	1.35	2.65	13.3333	25.9259	-13.2075	17.7358	35.73	32.73
PPI_072205-29	Age2-3mo	ASR110Intermediate	Group3	ASR120Intermediate	Group3'	0.52	1.13	-5.76923	11.5385	0.884956	-7.9646	33.67	30.2
PPI_072205-31	Age2-3mo	ASR110Intermediate	Group3	ASR120Intermediate	Group4'	0.46	1.25	13.0435	32.6087	-26.4	-7.2	42.27	35.67
PPI_073005-34	Age2-3mo	ASR110High	Group8	ASR120High	Group8'	1.99	3.81	17.5879	23.6181	7.34908	11.0236	35.27	32.13
PPI_080105-36	Age2-3mo	ASR110High	Group8	ASR120Intermediate	Group5'	1.86	1.68	-7.52688	6.98925	-43.4524	-25	37.8	39.13
PPI_080505-40	Age2-3mo	ASR110Intermediate	Group4	ASR120High	Group7'	0.7	2.29	48.5714	30	44.1048	34.9345	34.67	31.8
PPI_091005-003	Age2-3mo	ASR110High	Group8	ASR120Intermediate	Group6'	1.86	1.76	57.5269	47.8495	37.5	54.5455	35.87	29.8
PPI_091105-007	Age2-3mo	ASR110Intermediate	Group5	ASR120Intermediate	Group4'	0.89	1.42	48.3146	49.4382	58.4507	33.8028	34.07	30.93
PPI_091105-012	Age2-3mo	ASR110High	Group8	ASR120Intermediate	Group6'	1.89	1.98	53.9683	46.0317	39.3939	72.7273	36.2	30.4
PPI_091105-013	Age2-3mo	ASR110Intermediate	Group5	ASR120Intermediate	Group5'	0.91	1.46	1.0989	20.8791	23.2877	20.5479	46.73	34.13
PPI_091105-014	Age2-3mo	ASR110High	Group8	ASR120High	Group7'	2.11	2.51	15.1659	60.6635	36.6534	29.4821	37.27	39.27
PPI_091305-033	Age2-3mo	ASR110High	Group8	ASR120High	Group7'	1.94	2.74	14.9485	53.0928	31.3869	66.0584	39.07	30.33
PPI_091305-037	Age2-3mo	ASR110High	Group8	ASR120High	Group7'	2.45	2.87	37.1429	17.551	-3.13589	36.9338	40.27	35.4
PPI_091305-049	Age2-3mo	ASR110Intermediate	Group5	ASR120High	Group8'	0.84	3.22	-23.8095	0	36.3354	66.1491	34.87	34.4
PPI_091305-055	Age2-3mo	ASR110High	Group7	ASR120Intermediate	Group4'	1.35	1.38	37.7778	53.3333	10.8696	49.2754	33.93	31.67
PPI_091305-058	Age2-3mo	ASR110Intermediate	Group6	ASR120Intermediate	Group4'	1.18	1.16	38.1356	40.678	27.5862	37.931	33.2	35.27
PPI_091305-061	Age2-3mo	ASR110Intermediate	Group6	ASR120Intermediate	Group4'	1.08	1.35	44.4444	32.4074	5.18519	27.4074	26.93	28.4
PPI_091305-066	Age2-3mo	ASR110Intermediate	Group4	ASR120High	Group7'	0.66	2.7	51.5152	1.51515	24.8148	25.9259	29.6	29.33
PPI_091305-071	Age2-3mo	ASR110High	Group7	ASR120Intermediate	Group6'	1.6	2.04	36.25	58.75	19.1176	44.1176	32.2	33.07
PPI_091305-080	Age2-3mo	ASR110High	Group8	ASR120Intermediate	Group6'	2.51	2.06	9.16335	34.2629	-9.70874	13.1068	35.8	33.6
PPI_091305-081	Age2-3mo	ASR110High	Group7	ASR120Intermediate	Group3'	1.44	0.95	52.7778	25	4.21053	51.5789	36.67	29.8
PPI_091305-089	Age2-3mo	ASR110Intermediate	Group4	ASR120Intermediate	Group6'	0.71	1.89	50.7042	84.507	31.746	59.7884	41.4	31.33
PPI_091305-090	Age2-3mo	ASR110Intermediate	Group5	ASR120Low	Group2'	0.9	0.88	-12.2222	32.2222	2.27273	-6.81818	50.87	33.4
PPI_091405-092	Age2-3mo	ASR110High	Group8	ASR120High	Group8'	2.33	3.06	52.7897	47.2103	24.183	28.1046	35.8	36.53
PPI_091405-093	Age2-3mo	ASR110Low	Group2	ASR120Low	Group2'	0.43	0.87	-32.5581	-23.2558	-10.3448	32.1839	66	32.8
PPI_091405-095	Age2-3mo	ASR110Intermediate	Group6	ASR120Intermediate	Group6'	1.19	2.16	35.2941	-10.9244	-12.5	16.2037	42.6	35.13
PPI_091405-100	Age2-3mo	ASR110Intermediate	Group5	ASR120Intermediate	Group4'	0.94	1.16	57.4468	34.0426	18.9655	29.3103	34.4	43.33
PPI_091505-110	Age2-3mo	ASR110Intermediate	Group6	ASR120High	Group7'	1.18	2.64	27.9661	37.2881	36.7424	21.5909	35	32.53
PPI_091505-114	Age2-3mo	ASR110High	Group8	ASR120Intermediate	Group5'	1.91	1.61	44.5026	56.0209	19.2547	33.5404	30.6	36.93
PPI_091505-115	Age2-3mo	ASR110High	Group7	ASR120Intermediate	Group6'	1.43	1.8	-23.7762	34.965	5	8.33333	38.93	43.53
PPI_091605-122	Age2-3mo	ASR110High	Group7	ASR120Intermediate	Group5'	1.72	1.5	30.814	79.0698	-6	36.6667	43.67	35.07
PPI_091605-126	Age2-3mo	ASR110Intermediate	Group3	ASR120Low	Group2'	0.55	0.88	34.5455	20	52.2727	59.0909	39.4	34.73
PPI_091705-130	Age2-3mo	ASR110High	Group7	ASR120Intermediate	Group6'	1.68	1.93	25	29.1667	-6.73575	39.3782	35.4	33.2
PPI_092105-144	Age2-3mo	ASR110Intermediate	Group3	ASR120Intermediate	Group3'	0.53	0.9	58.4906	28.3019	5.55556	33.3333	69.07	29.6
PPI_092304-02	Age4-5mo	ASR110High	Group7	ASR120Intermediate	Group5'	1.27	1.47	55.9055	72.4409	60.5442	46.2585
PPI_092304-05	Age4-5mo	ASR110Low	Group2	ASR120Low	Group1'	0.35	0.28	54.2857	80	7.14286	-50
PPI_092304-06	Age4-5mo	ASR110Intermediate	Group5	ASR120Low	Group2'	0.81	0.74	43.2099	74.0741	-1.35135	16.2162
PPI_092304-07	Age4-5mo	ASR110Low	Group1	ASR120Low	Group1'	0.07	0.14	-28.5714	-28.5714	-21.4286	57.1429
PPI_092304-08	Age4-5mo	ASR110High	Group8	ASR120Intermediate	Group4'	1.82	1.42	4.94505	26.3736	39.4366	64.7887
PPI_092404-11	Age4-5mo	ASR110Low	Group1	ASR120Low	Group1'	0.07	0.17	-371.429	-14.2857	5.88235	41.1765
PPI_092404-14	Age4-5mo	ASR110Low	Group1	ASR120Intermediate	Group6'	0.22	1.76	-18.1818	9.09091	10.2273	36.3636
PPI_092404-15	Age4-5mo	ASR110Low	Group1	ASR120Low	Group1'	0.09	0.25	-66.6667	-111.111	-8	4
PPI_092404-16	Age4-5mo	ASR110High	Group7	ASR120Intermediate	Group4'	1.27	1.41	48.0315	38.5827	71.6312	79.4326
PPI_092404-20	Age4-5mo	ASR110Low	Group1	ASR120Low	Group1'	0.25	0.2	28	60	20	25
PPI_092404-26	Age4-5mo	ASR110Low	Group1	ASR120Low	Group1'	0.07	0.16	-200	-42.8571	43.75	-31.25
PPI_092404-29	Age4-5mo	ASR110Intermediate	Group5	ASR120Low	Group2'	0.98	0.83	52.0408	77.551	-2.40964	53.012
PPI_092504-31	Age4-5mo	ASR110Low	Group1	ASR120Low	Group1'	0.1	0.1	-140	-50	-30	-40
PPI_092904-21	Age4-5mo	ASR110High	Group8	ASR120High	Group7'	2.84	2.61	36.2676	57.3944	53.2567	73.1801
PPI_082007-807	Age2-3mo	ASR110Intermediate	Group3	ASR120Intermediate	Group5'	0.48	1.49	27.0833	68.75	-26.8456	24.1611	66.8	36.9
PPI_082007-808	Age2-3mo	ASR110High	Group7	ASR120Intermediate	Group6'	1.58	2.11	35.443	39.8734	46.4455	61.1374	24.8	25.9
PPI_082107-812	Age2-3mo	ASR110Intermediate	Group4	ASR120Intermediate	Group6'	0.66	2.24	-27.2727	33.3333	25.4464	25	23.3	25.3
PPI_082107-816	Age2-3mo	ASR110Low	Group1	ASR120Intermediate	Group3'	0.23	1.05	30.4348	0	13.3333	-15.2381	73.1	30
PPI_082107-817	Age2-3mo	ASR110Intermediate	Group5	ASR120Intermediate	Group6'	0.85	1.93	-42.3529	-22.3529	1.5544	12.4352	23.5	22.1
PPI_082107-819	Age2-3mo	ASR110High	Group8	ASR120High	Group7'	2.25	2.76	16.4444	15.5556	-18.8406	-2.89855	23.3	21.5
PPI_082207-820	Age2-3mo	ASR110Intermediate	Group6	ASR120High	Group7'	1.2	2.78	1.66667	23.3333	22.3022	17.6259	23.8	23.5
PPI_082207-821	Age2-3mo	ASR110High	Group7	ASR120High	Group8'	1.43	2.97	30.7692	55.9441	-7.07071	19.8653	25.4	27.4
PPI_082207-822	Age2-3mo	ASR110Low	Group1	ASR120Low	Group1'	0.18	0.6	66.6667	22.2222	-3.33333	25	31.9	40.6
PPI_082207-828	Age2-3mo	ASR110Intermediate	Group3	ASR120Intermediate	Group3'	0.54	1.14	81.4815	40.7407	-47.3684	5.26316	28	34.4
PPI_082207-850	Age2-3mo	ASR110Intermediate	Group4	ASR120High	Group7'	0.76	2.39	3.94737	21.0526	9.62343	25.523	24.7	24.4
PPI_082207-856	Age2-3mo	ASR110Intermediate	Group5	ASR120Intermediate	Group6'	0.87	1.99	8.04598	28.7356	-5.52764	33.1658	25.4	22.1
PPI_082207-857	Age2-3mo	ASR110Low	Group2	ASR120Intermediate	Group3'	0.32	1.11	53.125	-6.25	24.3243	46.8468	28.3	21.8
PPI_082207-858	Age2-3mo	ASR110High	Group7	ASR120Intermediate	Group6'	1.37	1.98	36.4964	33.5766	-8.08081	-24.7475	23.9	24.2
PPI_082307-865	Age2-3mo	ASR110Intermediate	Group3	ASR120Intermediate	Group4'	0.48	1.43	2.08333	-16.6667	-28.6713	37.0629	39.6	27.1
PPI_082307-875	Age2-3mo	ASR110High	Group7	ASR120Intermediate	Group6'	1.7	2	24.1176	40.5882	64	53	53.4	24.8
PPI_082307-878	Age2-3mo	ASR110High	Group8	ASR120High	Group7'	1.81	2.42	41.4365	37.0166	1.65289	2.47934	24	23.8
PPI_082307-880	Age2-3mo	ASR110Intermediate	Group6	ASR120Intermediate	Group5'	1.14	1.6	44.7368	46.4912	23.75	35	23.6	22.7
PPI_082407-881	Age2-3mo	ASR110High	Group7	ASR120High	Group7'	1.4	2.38	-5.71429	-12.8571	-12.1849	1.68067	24.8	23.8
PPI_082407-889	Age2-3mo	ASR110Intermediate	Group4	ASR120Intermediate	Group5'	0.71	1.6	8.4507	21.1268	-26.875	6.25	26.7	32.2
PPI_082407-892	Age2-3mo	ASR110Intermediate	Group6	ASR120Intermediate	Group6'	1.13	2.2	12.3894	80.531	30.9091	3.18182	28.4	23.5
PPI_090405-05	Age2-3mo	ASR110Intermediate	Group6	ASR120Low	Group2'	1.22	0.73	34.4262	56.5574	1.36986	38.3562	47.6	29.8
PPI_090405-14	Age2-3mo	ASR110Intermediate	Group5	ASR120Intermediate	Group4'	0.9	1.23	28.8889	41.1111	-76.4228	-24.3902	38.67	31.27
PPI_090405-17	Age2-3mo	ASR110Intermediate	Group3	ASR120Intermediate	Group4'	0.54	1.32	-18.5185	51.8519	-27.2727	20.4545	22	33.4
PPI_090405-18	Age2-3mo	ASR110Intermediate	Group6	ASR120High	Group8'	1.24	4.58	-50	-41.129	15.0655	43.8865	28.8	33
PPI_090505-01	Age2-3mo	ASR110Intermediate	Group6	ASR120High	Group8'	1.22	2.94	26.2295	13.9344	13.6054	17.3469	35.27	30.13
PPI_090505-02	Age2-3mo	ASR110Low	Group2	ASR120Intermediate	Group5'	0.28	1.6	28.5714	3.57143	45	39.375	61	29.93
PPI_090505-21	Age2-3mo	ASR110Intermediate	Group6	ASR120Intermediate	Group5'	1.11	1.45	34.2342	33.3333	25.5172	24.8276	41.07	35.4
PPI_090505-22	Age2-3mo	ASR110Intermediate	Group4	ASR120Intermediate	Group5'	0.62	1.66	6.45161	-56.4516	6.62651	12.0482	30.73	32.6
PPI_090805-06	Age2-3mo	ASR110Intermediate	Group5	ASR120Intermediate	Group5'	0.87	1.59	48.2759	39.0805	16.9811	-33.9623	56.93	32.33
PPI_091205-10	Age2-3mo	ASR110Intermediate	Group5	ASR120Intermediate	Group5'	0.94	1.44	-11.7021	36.1702	-29.1667	-13.1944	41.07	37.33
PPI_091205-25	Age2-3mo	ASR110Intermediate	Group4	ASR120Intermediate	Group6'	0.74	2.16	37.8378	25.6757	23.6111	29.1667	34.27	33.93
PPI_091205-29	Age2-3mo	ASR110Intermediate	Group3	ASR120Intermediate	Group4'	0.53	1.42	11.3208	43.3962	9.15493	23.9437	54.67	32.87
PPI_091505-13	Age2-3mo	ASR110Intermediate	Group5	ASR120High	Group7'	0.85	2.76	43.5294	70.5882	14.4928	75.3623	32.6	34.8
PPI_092005-09	Age2-3mo	ASR110Intermediate	Group5	ASR120Intermediate	Group4'	0.92	1.18	66.3043	65.2174	-16.9492	55.0847	28.6	29.27
PPI_092005-26	Age2-3mo	ASR110High	Group7	ASR120High	Group7'	1.5	2.47	28.6667	42.6667	44.1296	43.3198	33.93	34.47
PPI_092005-30	Age2-3mo	ASR110High	Group7	ASR120Intermediate	Group6'	1.51	2.03	39.7351	58.9404	13.7931	22.6601	31.2	31.47
PPI_092005-33	Age2-3mo	ASR110High	Group7	ASR120Intermediate	Group3'	1.3	1.07	43.8462	58.4615	29.9065	12.1495	31.4	35.07
PPI_092005-34	Age2-3mo	ASR110Intermediate	Group4	ASR120Intermediate	Group5'	0.64	1.66	9.375	31.25	-11.4458	14.4578	32.67	30
PPI_092005-35	Age2-3mo	ASR110Intermediate	Group5	ASR120Intermediate	Group6'	0.9	2.24	48.8889	74.4444	12.0536	50	48.73	39
PPI_111506-00	Age4-5mo	ASR110Intermediate	Group4	ASR120Low	Group1'	0.66	0.59	36.3636	59.0909	-52.5424	-38.9831	49.1	39.9
PPI_112006-04	Age4-5mo	ASR110High	Group7	ASR120Intermediate	Group4'	1.37	1.42	17.5182	32.8467	-5.6338	21.1268	29.3	25
PPI_112206-01	Age4-5mo	ASR110Low	Group1	ASR120Intermediate	Group4'	0.2	1.39	-40	-165	64.7482	27.3381	63.7	33.3
PPI_112206-11	Age4-5mo	ASR110Low	Group1	ASR120Low	Group2'	0.18	0.64	11.1111	22.2222	7.8125	18.75	30.7	27.4
PPI_112306-57	Age4-5mo	ASR110Intermediate	Group3	ASR120Intermediate	Group6'	0.53	2.15	7.54717	-20.7547	18.6047	25.5814	85.7	24.5
PPI_112306-67	Age4-5mo	ASR110Low	Group2	ASR120Low	Group2'	0.32	0.72	31.25	50	20.8333	16.6667	22.2	22.5
PPI_112406-52	Age4-5mo	ASR110Intermediate	Group3	ASR120Low	Group1'	0.59	0.6	1.69492	-27.1186	-81.6667	-46.6667	52.5	18.9
PPI_112406-62	Age4-5mo	ASR110Low	Group2	ASR120Low	Group2'	0.37	0.86	59.4595	67.5676	55.814	13.9535	26.6	25.7
PPI_112906-31	Age4-5mo	ASR110Low	Group2	ASR120Intermediate	Group3'	0.43	0.94	25.5814	16.2791	-4.25532	13.8298	22.5	27.1
PPI_113006-09	Age4-5mo	ASR110Intermediate	Group3	ASR120Intermediate	Group4'	0.58	1.17	-62.069	-25.8621	5.98291	8.54701	45.4	24
PPI_113006-33	Age2-3mo	ASR110High	Group7	ASR120High	Group8'	1.55	3.09	-5.80645	9.67742	14.8867	-4.85437	26.1	22.3
PPI_113006-51	Age2-3mo	ASR110Intermediate	Group5	ASR120Intermediate	Group4'	0.97	1.27	22.6804	21.6495	49.6063	62.2047	23.6	22.7
PPI_120106-03	Age2-3mo	ASR110High	Group7	ASR120Intermediate	Group6'	1.53	1.8	32.6797	49.6732	25.5556	32.7778	28.5	22.8
PPI_120406-09	Age2-3mo	ASR110Low	Group2	ASR120Intermediate	Group5'	0.42	1.53	26.1905	52.381	-9.80392	12.4183	24.9	25.7
PPI_120406-52	Age2-3mo	ASR110Intermediate	Group4	ASR120High	Group7'	0.71	2.47	39.4366	36.6197	19.4332	38.4615	24.8	25.4
PPI_120506-56	Age2-3mo	ASR110Low	Group2	ASR120Low	Group1'	0.3	0.4	46.6667	-110	-35	-32.5	31.6	36
PPI_120606-65	Age2-3mo	ASR110High	Group8	ASR120Intermediate	Group6'	2.13	2.01	71.831	76.0563	33.8308	51.2438	24.6	23.8
PPI_120706-27	Age2-3mo	ASR110Intermediate	Group3	ASR120Intermediate	Group6'	0.47	1.83	-70.2128	-100	7.10383	29.5082	80	24.5
PPI_120706-30	Age2-3mo	ASR110Low	Group1	ASR120Low	Group1'	0.21	0.5	-14.2857	52.381	42	14	65.6	67.2
PPI_120706-50	Age2-3mo	ASR110High	Group7	ASR120Intermediate	Group5'	1.34	1.48	43.2836	60.4478	14.1892	53.3784	39	24.1
PPI_120706-52	Age2-3mo	ASR110High	Group8	ASR120Intermediate	Group6'	2.26	2.1	26.1062	41.1504	22.381	29.0476	23.5	22.4
PPI_120906-06	Age2-3mo	ASR110Low	Group2	ASR120Low	Group2'	0.42	0.89	7.14286	-14.2857	6.74157	-14.6067	75.1	28.6
PPI_121006-34	Age2-3mo	ASR110Low	Group2	ASR120Low	Group1'	0.26	0.6	-15.3846	42.3077	25	45	29	57.2
PPI_121206-25	Age2-3mo	ASR110Low	Group1	ASR120Low	Group1'	0.23	0.28	30.4348	-43.4783	-28.5714	-21.4286	108.7	89.2
PPI_121206-31	Age2-3mo	ASR110Intermediate	Group3	ASR120Low	Group2'	0.61	0.84	47.541	77.0492	42.8571	22.619	32.1	26.5
PPI_121206-64	Age2-3mo	ASR110Intermediate	Group5	ASR120Intermediate	Group6'	0.92	1.81	46.7391	6.52174	-13.8122	17.6796	21.2	24.5
PPI_121306-22	Age2-3mo	ASR110Intermediate	Group5	ASR120Intermediate	Group3'	0.97	1.03	68.0412	77.3196	46.6019	56.3107	55.6	26.5
PPI_061906-02	Age4-5mo	ASR110Low	Group1	ASR120Low	Group2'	0.15	0.74	26.6667	40	9.45946	47.2973	28.3	21.7
PPI_061906-04	Age4-5mo	ASR110Low	Group1	ASR120Low	Group1'	0.15	0.53	20	66.6667	54.717	69.8113	33.5	68.7
PPI_061906-06	Age4-5mo	ASR110Intermediate	Group3	ASR120Low	Group2'	0.48	0.74	68.75	64.5833	35.1351	45.9459	27.2	23.6
PPI_061906-08	Age4-5mo	ASR110Intermediate	Group3	ASR120Low	Group2'	0.55	0.78	67.2727	87.2727	26.9231	62.8205	24	22.7
PPI_062106-01	Age4-5mo	ASR110Low	Group1	ASR120Low	Group1'	0.19	0.55	-10.5263	-163.158	-43.6364	-29.0909	25.1	24.4
PPI_062106-02	Age4-5mo	ASR110Intermediate	Group5	ASR120Intermediate	Group3'	0.8	1.1	58.75	61.25	47.2727	65.4545	66.6	82.2
PPI_062106-03	Age4-5mo	ASR110Intermediate	Group6	ASR120Low	Group2'	1.06	0.79	33.9623	36.7925	10.1266	29.1139	25.1	33.2
PPI_062306-03	Age2-3mo	ASR110Intermediate	Group3	ASR120Low	Group2'	0.5	0.65	36	54	55.3846	43.0769	23.5	23.7
PPI_062806-02	Age2-3mo	ASR110Low	Group1	ASR120Low	Group2'	0.21	0.75	19.0476	4.7619	29.3333	40	62.4	29.3
PPI_062806-03	Age2-3mo	ASR110Low	Group2	ASR120Intermediate	Group4'	0.29	1.29	20.6897	13.7931	-37.9845	17.8295	113.4	23.4
PPI_070706-02	Age2-3mo	ASR110Low	Group2	ASR120Low	Group2'	0.32	0.8	37.5	78.125	25	30	171.5	22.7
PPI_070706-03	Age2-3mo	ASR110Low	Group2	ASR120Low	Group2'	0.29	0.79	55.1724	48.2759	36.7089	53.1646	37.7	61.8
PPI_070706-07	Age2-3mo	ASR110Intermediate	Group4	ASR120Intermediate	Group5'	0.76	1.71	21.0526	32.8947	6.43275	8.18713	24.2	23.1
PPI_070706-09	Age2-3mo	ASR110Low	Group1	ASR120Low	Group2'	0.16	0.77	37.5	62.5	41.5584	61.039	31.7	23
PPI_070706-10	Age2-3mo	ASR110Intermediate	Group3	ASR120Intermediate	Group5'	0.53	1.5	-41.5094	28.3019	42	55.3333	38.6	24.1
PPI_071006-01	Age2-3mo	ASR110Low	Group2	ASR120Intermediate	Group3'	0.41	1.09	19.5122	7.31707	-25.6881	-14.6789	56.1	28.3
PPI_071006-03	Age2-3mo	ASR110Intermediate	Group3	ASR120Intermediate	Group3'	0.48	1.05	39.5833	70.8333	-31.4286	3.80952	39.6	93.3
PPI_071206-01	Age2-3mo	ASR110Intermediate	Group4	ASR120Intermediate	Group4'	0.67	1.34	16.4179	37.3134	-2.23881	-27.6119	23.6	22.1
PPI_071306-01	Age2-3mo	ASR110Low	Group1	ASR120Low	Group1'	0.07	0.57	28.5714	42.8571	54.386	75.4386	36	23.3
PPI_071306-02	Age2-3mo	ASR110Low	Group1	ASR120Intermediate	Group4'	0.13	1.39	46.1538	30.7692	-7.19424	38.8489	55.3	23.9
PPI_031907-01	Age2-3mo	ASR110Low	Group2	ASR120Low	Group2'	0.43	0.74	76.7442	51.1628	-17.5676	16.2162	127.1	21.1
PPI_031907-02	Age2-3mo	ASR110Low	Group2	ASR120Low	Group1'	0.29	0.46	55.1724	68.9655	-36.9565	28.2609	84.5	56.8
PPI_031907-04	Age2-3mo	ASR110Low	Group1	ASR120Intermediate	Group5'	0.23	1.58	-65.2174	-26.087	48.7342	27.8481	73.8	25.4
PPI_031907-21	Age2-3mo	ASR110Intermediate	Group4	ASR120Intermediate	Group5'	0.74	1.73	-20.2703	-58.1081	-15.0289	-15.0289	24.4	22.9
PPI_032107-03	Age2-3mo	ASR110Intermediate	Group6	ASR120Intermediate	Group5'	1.15	1.49	37.3913	15.6522	-28.1879	-12.7517	24.9	24.2
PPI_032107-04	Age2-3mo	ASR110High	Group7	ASR120High	Group7'	1.46	2.49	9.58904	18.4932	-17.6707	-15.261	25.6	24.2
PPI_032207-02	Age2-3mo	ASR110Intermediate	Group3	ASR120Low	Group2'	0.49	0.8	48.9796	75.5102	3.75	37.5	28.7	24.9
PPI_032207-03	Age2-3mo	ASR110Intermediate	Group5	ASR120Intermediate	Group6'	0.95	2.01	-47.3684	0	-29.8507	-13.4328	30.3	26.2
PPI_032207-04	Age2-3mo	ASR110Intermediate	Group4	ASR120Intermediate	Group6'	0.72	1.86	47.2222	38.8889	3.22581	19.8925	26.4	25.6
PPI_032207-43	Age2-3mo	ASR110High	Group8	ASR120High	Group8'	2.72	5.37	42.6471	24.6324	16.3873	10.4283	26.7	24.2
PPI_032207-62	Age2-3mo	ASR110Intermediate	Group3	ASR120Intermediate	Group4'	0.56	1.37	44.6429	51.7857	-4.37956	7.29927	66.9	24.3
PPI_032307-03	Age2-3mo	ASR110Intermediate	Group6	ASR120Intermediate	Group4'	1.14	1.36	48.2456	63.1579	-25.7353	-20.5882	51.7	111.7
PPI_032307-71	Age2-3mo	ASR110Intermediate	Group6	ASR120Intermediate	Group6'	1.14	2.07	-24.5614	49.1228	-22.2222	2.41546	25	25.7
PPI_032307-73	Age2-3mo	ASR110Intermediate	Group6	ASR120Intermediate	Group6'	1.18	2.16	18.6441	22.8814	27.7778	25.9259	24	22.4
PPI_040407-01	Age2-3mo	ASR110Intermediate	Group4	ASR120Intermediate	Group5'	0.62	1.58	22.5806	25.8065	8.86076	36.7089	38.3	70.7
PPI_040407-02	Age2-3mo	ASR110Intermediate	Group4	ASR120Intermediate	Group6'	0.67	1.88	-70.1493	-38.806	50	35.6383	43.4	23.2
PPI_052709-02	Age2-3mo	ASR110Intermediate	Group3	ASR120Intermediate	Group6'	0.58	1.79	27.5862	-17.2414	54.1899	-2.23464
PPI_052709-04	Age2-3mo	ASR110Low	Group1	ASR120Low	Group2'	0.1	0.62	20	30	30.6452	38.7097
PPI_052709-11	Age2-3mo	ASR110Intermediate	Group4	ASR120Intermediate	Group3'	0.69	1.02	65.2174	75.3623	59.8039	75.4902
PPI_052709-15	Age2-3mo	ASR110Low	Group1	ASR120Low	Group2'	0.23	0.77	4.34783	17.3913	5.19481	9.09091
PPI_052709-43	Age2-3mo	ASR110Intermediate	Group6	ASR120Intermediate	Group4'	1.08	1.26	1.85185	28.7037	-42.0635	-43.6508
PPI_052909-03	Age2-3mo	ASR110Intermediate	Group5	ASR120Intermediate	Group6'	0.88	1.76	11.3636	-17.0455	7.38636	-0.568182
PPI_053009-03	Age2-3mo	ASR110Intermediate	Group4	ASR120Intermediate	Group4'	0.77	1.34	2.5974	18.1818	4.47761	-0.746269
PPI_053009-11	Age2-3mo	ASR110Intermediate	Group4	ASR120Intermediate	Group5'	0.77	1.71	31.1688	1.2987	4.67836	21.0526
PPI_053009-12	Age2-3mo	ASR110Intermediate	Group3	ASR120Intermediate	Group3'	0.57	1.07	35.0877	43.8596	27.1028	18.6916
PPI_053009-22	Age2-3mo	ASR110Intermediate	Group3	ASR120Low	Group2'	0.5	0.73	40	72	1.36986	8.21918
PPI_053009-26	Age2-3mo	ASR110Intermediate	Group4	ASR120Intermediate	Group4'	0.75	1.34	18.6667	33.3333	14.9254	14.9254
PPI_053009-31	Age2-3mo	ASR110Low	Group2	ASR120Intermediate	Group5'	0.41	1.68	-12.1951	-19.5122	19.6429	20.8333
PPI_053009-52	Age2-3mo	ASR110Intermediate	Group6	ASR120Intermediate	Group6'	1.15	2.16	10.4348	19.1304	4.16667	13.4259
PPI_053109-01	Age2-3mo	ASR110Intermediate	Group4	ASR120Intermediate	Group4'	0.76	1.36	2.63158	3.94737	-2.20588	11.0294
PPI_060209-31	Age2-3mo	ASR110Low	Group2	ASR120High	Group7'	0.31	2.25	-3.22581	-12.9032	-13.3333	22.2222
PPI_060209-33	Age2-3mo	ASR110Low	Group2	ASR120Intermediate	Group3'	0.43	1.11	-11.6279	25.5814	-1.8018	9.00901
PPI_060209-34	Age2-3mo	ASR110Intermediate	Group5	ASR120Intermediate	Group6'	0.81	2.22	4.93827	3.7037	31.0811	32.4324
PPI_060309-01	Age2-3mo	ASR110Intermediate	Group4	ASR120Intermediate	Group3'	0.63	1.11	23.8095	-3.1746	13.5135	12.6126
PPI_060309-14	Age2-3mo	ASR110Low	Group1	ASR120Low	Group1'	0.11	0.28	36.3636	36.3636	35.7143	64.2857
PPI_060309-16	Age2-3mo	ASR110Low	Group1	ASR120Low	Group2'	0.17	0.69	64.7059	52.9412	-5.7971	8.69565
PPI_013012-02	Age4-5mo	ASR110Low	Group1	ASR120Low	Group1'	0.14	0.33	-42.8571	64.2857	60.6061	51.5152
PPI_013012-04	Age4-5mo	ASR110Low	Group1	ASR120Intermediate	Group3'	0.12	1.04	16.6667	50	61.5385	82.6923
PPI_013012-05	Age4-5mo	ASR110Low	Group1	ASR120Low	Group1'	0.07	0.51	28.5714	28.5714	52.9412	78.4314
PPI_013012-06	Age4-5mo	ASR110Low	Group1	ASR120Low	Group1'	0.07	0.3	14.2857	-142.857	66.6667	66.6667
PPI_013012-11	Age4-5mo	ASR110Low	Group1	ASR120Low	Group1'	0.07	0.32	14.2857	14.2857	68.75	81.25
PPI_013012-12	Age4-5mo	ASR110Low	Group1	ASR120Low	Group1'	0.06	0.27	-16.6667	0	59.2593	29.6296
PPI_013112-15	Age4-5mo	ASR110Low	Group1	ASR120Low	Group1'	0.06	0.22	16.6667	33.3333	54.5455	50
PPI_013112-16	Age4-5mo	ASR110Low	Group1	ASR120Low	Group1'	0.09	0.16	-11.1111	11.1111	0	-6.25
PPI_013112-17	Age4-5mo	ASR110Low	Group1	ASR120Low	Group1'	0.1	0.29	60	70	62.069	58.6207
PPI_013112-22	Age4-5mo	ASR110Low	Group1	ASR120Low	Group1'	0.24	0.25	50	75	68	24
PPI_013112-26	Age4-5mo	ASR110Low	Group1	ASR120Intermediate	Group3'	0.07	0.91	0	28.5714	90.1099	81.3187
PPI_013112-27	Age4-5mo	ASR110Low	Group1	ASR120Intermediate	Group6'	0.21	1.92	-266.667	-204.762	1.5625	1.04167
PPI_013112-28	Age4-5mo	ASR110Low	Group1	ASR120Intermediate	Group4'	0.08	1.31	-12.5	25	35.8779	39.6947
PPI_013112-29	Age4-5mo	ASR110Low	Group1	ASR120Low	Group2'	0.22	0.84	-63.6364	54.5455	53.5714	59.5238
PPI_032505-016	Age6-7mo	ASR110High	Group8	ASR120High	Group7'	2.54	2.73	25.5906	55.9055	17.9487	50.9158	38.33	35.27
PPI_032705-005	Age6-7mo	ASR110Intermediate	Group4	ASR120Low	Group2'	0.75	0.73	30.6667	60	-13.6986	30.137	47.07	46.07
PPI_041005-015	Age6-7mo	ASR110Intermediate	Group5	ASR120Intermediate	Group6'	0.97	1.86	19.5876	3.09278	-15.0538	20.4301	50.27	36.87
PPI_041005-016	Age6-7mo	ASR110Intermediate	Group3	ASR120Low	Group2'	0.59	0.77	64.4068	69.4915	36.3636	29.8701	58.13	36.27
PPI_041005-017	Age6-7mo	ASR110High	Group8	ASR120High	Group8'	3.61	3.43	56.7867	71.4681	12.828	59.1837	35.53	34.93
PPI_041205-011	Age6-7mo	ASR110Intermediate	Group4	ASR120Low	Group2'	0.62	0.73	0	41.9355	-12.3288	2.73973	49.4	34.33
PPI_041205-012	Age6-7mo	ASR110High	Group7	ASR120High	Group8'	1.49	3.52	-36.2416	29.5302	-1.98864	-17.6136	37.33	36.47
PPI_041305-009	Age6-7mo	ASR110High	Group8	ASR120Intermediate	Group6'	2.67	1.87	16.1049	57.6779	-10.6952	45.4545	34.73	36
PPI_041305-017	Age6-7mo	ASR110High	Group7	ASR120Intermediate	Group4'	1.41	1.26	29.7872	65.9574	41.2698	-0.793651	40.93	52.87
PPI_050605-011	Age4-5mo	ASR110Intermediate	Group4	ASR120Intermediate	Group4'	0.66	1.34	69.697	87.8788	42.5373	48.5075	33.07	35.47
PPI_063004-05	Age2-3mo	ASR110Intermediate	Group4	ASR120Intermediate	Group6'	0.79	1.99	0	25.3165	24.6231	44.7236
PPI_063004-06	Age2-3mo	ASR110Low	Group1	ASR120Low	Group1'	0.14	0.18	0	28.5714	-44.4444	-16.6667
PPI_063004-07	Age2-3mo	ASR110Intermediate	Group6	ASR120High	Group7'	1.15	2.26	-21.7391	11.3043	-80.9735	-25.2212
PPI_063004-08	Age2-3mo	ASR110Low	Group1	ASR120Low	Group1'	0.08	0.08	0	-75	-37.5	25
PPI_070104-06	Age2-3mo	ASR110Intermediate	Group3	ASR120Intermediate	Group3'	0.54	1.14	33.3333	37.037	21.0526	28.0702
PPI_070104-07	Age2-3mo	ASR110Low	Group1	ASR120Low	Group1'	0.2	0.17	15	40	-23.5294	5.88235
PPI_070104-08	Age2-3mo	ASR110Low	Group2	ASR120Intermediate	Group3'	0.3	0.94	43.3333	56.6667	-18.0851	-37.234
PPI_070104-14	Age2-3mo	ASR110Low	Group1	ASR120Low	Group1'	0.11	0.09	45.4545	-18.1818	11.1111	-11.1111
PPI_070104-19	Age2-3mo	ASR110Low	Group1	ASR120Intermediate	Group4'	0.19	1.43	-15.7895	42.1053	16.0839	34.2657
PPI_070104-20	Age2-3mo	ASR110Low	Group1	ASR120Low	Group1'	0.18	0.19	-122.222	-111.111	42.1053	15.7895
PPI_070104-22	Age2-3mo	ASR110Low	Group1	ASR120Low	Group1'	0.13	0.21	-38.4615	-23.0769	23.8095	52.381
PPI_070104-23	Age2-3mo	ASR110Intermediate	Group4	ASR120Intermediate	Group4'	0.62	1.39	41.9355	67.7419	7.91367	14.3885
PPI_070104-24	Age2-3mo	ASR110Low	Group1	ASR120Low	Group1'	0.07	0.08	14.2857	14.2857	-12.5	0
PPI_072104-03	Age2-3mo	ASR110Intermediate	Group5	ASR120Intermediate	Group6'	0.95	1.86	12.6316	51.5789	-46.7742	4.30108
PPI_072704-01	Age2-3mo	ASR110Low	Group1	ASR120Low	Group1'	0.14	0.19	21.4286	14.2857	0	15.7895
PPI_072704-02	Age2-3mo	ASR110High	Group8	ASR120High	Group8'	2.27	4.26	32.1586	5.28634	-2.34742	17.6056
PPI_072704-03	Age2-3mo	ASR110Low	Group1	ASR120Low	Group1'	0.15	0.43	6.66667	46.6667	48.8372	60.4651
PPI_032006-01	Age6-7mo	ASR110Intermediate	Group6	ASR120Intermediate	Group4'	1.01	1.33	-27.7228	18.8119	51.8797	64.6617	27.1	21.6
PPI_032006-02	Age6-7mo	ASR110Intermediate	Group4	ASR120Intermediate	Group4'	0.66	1.33	12.1212	80.303	38.3459	38.3459	31.4	23.8
PPI_032006-03	Age6-7mo	ASR110Intermediate	Group6	ASR120Low	Group2'	1.04	0.87	25	56.7308	-1.14943	11.4943	26.2	24.6
PPI_032006-04	Age6-7mo	ASR110High	Group7	ASR120Intermediate	Group4'	1.34	1.3	6.71642	-4.47761	10	20.7692	25.9	26.7
PPI_032006-05	Age6-7mo	ASR110High	Group8	ASR120Intermediate	Group4'	1.81	1.3	72.3757	77.3481	65.3846	64.6154	25.6	23
PPI_032006-06	Age6-7mo	ASR110Intermediate	Group4	ASR120Low	Group1'	0.72	0.53	27.7778	58.3333	20.7547	58.4906	23.1	29.8
PPI_032006-07	Age6-7mo	ASR110High	Group8	ASR120Intermediate	Group5'	2.05	1.6	21.4634	25.8537	16.25	37.5	24.5	28.8
PPI_032006-08	Age6-7mo	ASR110Intermediate	Group6	ASR120Low	Group2'	1.12	0.62	37.5	32.1429	-27.4194	1.6129	25.9	26.8
PPI_032006-09	Age6-7mo	ASR110Intermediate	Group3	ASR120Low	Group1'	0.56	0.57	-1.78571	-28.5714	-29.8246	7.01754	26	22.3
PPI_040610-03	Age4-5mo	ASR110Low	Group1	ASR120Low	Group1'	0.1	0.21	-80	20	38.0952	42.8571
PPI_040610-07	Age4-5mo	ASR110Low	Group2	ASR120Low	Group1'	0.37	0.25	64.8649	62.1622	12	52
PPI_041510-10	Age4-5mo	ASR110Intermediate	Group3	ASR120Low	Group2'	0.49	0.78	48.9796	51.0204	21.7949	32.0513
PPI_042210-04	Age4-5mo	ASR110Low	Group2	ASR120Low	Group1'	0.3	0.33	66.6667	60	-27.2727	39.3939
PPI_051010-09	Age4-5mo	ASR110Low	Group2	ASR120Intermediate	Group3'	0.36	0.96	33.3333	8.33333	18.75	66.6667
PPI_051710-01	Age4-5mo	ASR110Low	Group1	ASR120Low	Group2'	0.14	0.69	-14.2857	-28.5714	68.1159	34.7826
PPI_051810-06	Age4-5mo	ASR110Low	Group2	ASR120Low	Group2'	0.27	0.85	59.2593	-14.8148	7.05882	21.1765
PPI_052410-05	Age4-5mo	ASR110Low	Group1	ASR120Low	Group1'	0.17	0.25	58.8235	58.8235	36	64
PPI_060510-04	Age2-3mo	ASR110Low	Group2	ASR120Intermediate	Group3'	0.34	0.96	26.4706	44.1176	58.3333	57.2917
PPI_060710-02	Age2-3mo	ASR110Intermediate	Group3	ASR120Low	Group1'	0.46	0.56	43.4783	34.7826	1.78571	32.1429
PPI_060710-05	Age2-3mo	ASR110Low	Group1	ASR120Low	Group2'	0.22	0.61	50	40.9091	37.7049	29.5082
PPI_061410-01	Age2-3mo	ASR110Intermediate	Group6	ASR120Intermediate	Group6'	1.15	2.12	0.869565	40.8696	-6.60377	21.2264
PPI_061410-04	Age2-3mo	ASR110Intermediate	Group3	ASR120Intermediate	Group4'	0.57	1.39	42.1053	31.5789	49.6403	56.8345
PPI_061410-06	Age2-3mo	ASR110Intermediate	Group3	ASR120Low	Group2'	0.59	0.72	45.7627	32.2034	31.9444	23.6111
PPI_061410-10	Age2-3mo	ASR110Low	Group1	ASR120Low	Group2'	0.21	0.77	14.2857	9.52381	55.8442	53.2468
PPI_062010-01	Age2-3mo	ASR110Intermediate	Group5	ASR120Intermediate	Group6'	0.95	2.16	-36.8421	30.5263	14.3519	42.1296
PPI_062010-02	Age2-3mo	ASR110High	Group8	ASR120High	Group7'	2.11	2.46	14.218	24.6445	-16.6667	24.7967
PPI_062010-08	Age2-3mo	ASR110Intermediate	Group6	ASR120Intermediate	Group5'	1.05	1.54	55.2381	52.381	-9.74026	7.14286
PPI_062010-09	Age2-3mo	ASR110Intermediate	Group4	ASR120Intermediate	Group4'	0.62	1.43	-8.06452	30.6452	21.6783	-6.29371
PPI_062010-12	Age2-3mo	ASR110High	Group8	ASR120High	Group8'	1.84	2.98	35.8696	48.3696	11.4094	30.2013
PPI_091907-046	Age2-3mo	ASR110Low	Group2	ASR120Intermediate	Group6'	0.4	2.24	12.5	37.5	8.92857	19.1964	26.7	28.7
PPI_091907-047	Age2-3mo	ASR110Low	Group1	ASR120Low	Group2'	0.21	0.63	-9.52381	-4.7619	-28.5714	15.873	27.6	24.7
PPI_091907-071	Age2-3mo	ASR110Intermediate	Group3	ASR120Intermediate	Group6'	0.61	1.98	24.5902	62.2951	23.2323	45.9596	24.7	22.7
PPI_091907-073	Age2-3mo	ASR110Intermediate	Group5	ASR120High	Group7'	0.84	2.77	-8.33333	54.7619	18.4116	39.7112	29.1	22.5
PPI_091907-084	Age2-3mo	ASR110Intermediate	Group3	ASR120Intermediate	Group3'	0.5	1.08	64	70	36.1111	58.3333	24.9	25.9
PPI_091907-085	Age2-3mo	ASR110High	Group7	ASR120High	Group8'	1.35	3.14	52.5926	59.2593	-22.6115	36.9427	24.8	27
PPI_010405-1	Age2-3mo	ASR110High	Group8	ASR120High	Group8'	2.12	3.22	5.18868	16.5094	14.2857	13.354
PPI_010405-2	Age2-3mo	ASR110High	Group7	ASR120High	Group7'	1.68	2.68	-5.95238	19.6429	-12.3134	0.746269
PPI_011105-3	Age2-3mo	ASR110High	Group8	ASR120High	Group8'	2.9	3.44	48.6207	45.5172	18.6047	-19.7674
PPI_020404-001	Age2-3mo	ASR110Intermediate	Group5	ASR120Low	Group2'	0.8	0.68	70	73.75	70.5882	63.2353
PPI_020404-021	Age2-3mo	ASR110High	Group8	ASR120Intermediate	Group4'	1.87	1.42	49.1979	52.4064	33.8028	53.5211
PPI_020404-024	Age2-3mo	ASR110Intermediate	Group6	ASR120Intermediate	Group3'	1.15	1.04	51.3043	86.087	58.6538	76.9231
PPI_020404-035	Age2-3mo	ASR110Low	Group2	ASR120Intermediate	Group3'	0.44	0.92	43.1818	59.0909	32.6087	58.6957
PPI_020404-123	Age2-3mo	ASR110Intermediate	Group3	ASR120Intermediate	Group3'	0.46	0.96	67.3913	78.2609	42.7083	72.9167
PPI_020504-004	Age2-3mo	ASR110High	Group8	ASR120High	Group8'	2.13	3.14	29.108	3.75587	9.23567	21.3376
PPI_020504-012	Age2-3mo	ASR110Low	Group2	ASR120Intermediate	Group3'	0.28	1.12	35.7143	35.7143	52.6786	65.1786
PPI_020504-014	Age2-3mo	ASR110Intermediate	Group3	ASR120Low	Group2'	0.46	0.67	41.3043	58.6957	40.2985	77.6119
PPI_020504-107	Age2-3mo	ASR110Intermediate	Group5	ASR120Intermediate	Group5'	0.85	1.48	35.2941	3.52941	-21.6216	35.1351
PPI_020604-001	Age2-3mo	ASR110Intermediate	Group3	ASR120Intermediate	Group3'	0.49	0.99	51.0204	71.4286	25.2525	52.5253
PPI_020604-002	Age2-3mo	ASR110Low	Group2	ASR120Low	Group1'	0.29	0.56	31.0345	62.069	55.3571	75
PPI_020604-004	Age2-3mo	ASR110Intermediate	Group3	ASR120Intermediate	Group4'	0.6	1.35	63.3333	73.3333	40.7407	67.4074
PPI_020604-007	Age2-3mo	ASR110High	Group8	ASR120High	Group8'	2.34	2.96	34.6154	40.1709	12.1622	12.8378
PPI_020604-009	Age2-3mo	ASR110Intermediate	Group5	ASR120Intermediate	Group3'	0.91	0.97	58.2418	80.2198	52.5773	60.8247
PPI_020604-010	Age2-3mo	ASR110Low	Group1	ASR120Low	Group1'	0.11	0.26	45.4545	45.4545	3.84615	65.3846
PPI_020604-014	Age2-3mo	ASR110High	Group8	ASR120Intermediate	Group6'	1.98	1.97	67.6768	90.404	55.3299	86.2944
PPI_020604-019	Age2-3mo	ASR110Intermediate	Group6	ASR120Intermediate	Group3'	1.09	1.05	31.1927	59.633	37.1429	60
PPI_020604-033	Age2-3mo	ASR110Intermediate	Group5	ASR120Intermediate	Group4'	0.98	1.16	73.4694	78.5714	64.6552	81.8966
PPI_020604-034	Age2-3mo	ASR110Low	Group1	ASR120Low	Group2'	0.25	0.68	56	60	42.6471	72.0588
PPI_020604-221	Age2-3mo	ASR110Intermediate	Group5	ASR120Intermediate	Group3'	0.86	0.95	39.5349	52.3256	12.6316	36.8421
PPI_020904-002	Age2-3mo	ASR110Intermediate	Group3	ASR120Low	Group1'	0.55	0.58	29.0909	34.5455	-72.4138	29.3103
PPI_020904-015	Age2-3mo	ASR110Intermediate	Group6	ASR120Intermediate	Group6'	1.12	2.1	50.8929	73.2143	1.42857	53.8095
PPI_020904-021	Age2-3mo	ASR110High	Group8	ASR120Intermediate	Group4'	2.25	1.32	47.1111	71.1111	-2.27273	50
PPI_020904-022	Age2-3mo	ASR110High	Group8	ASR120Intermediate	Group4'	1.76	1.43	53.9773	59.6591	3.4965	40.5594
PPI_020904-023	Age2-3mo	ASR110High	Group7	ASR120Intermediate	Group4'	1.67	1.41	60.479	82.6347	51.773	81.5603
PPI_021604-001	Age2-3mo	ASR110Intermediate	Group5	ASR120High	Group7'	0.93	2.6	31.1828	34.4086	29.2308	39.2308
PPI_021604-003	Age2-3mo	ASR110Intermediate	Group3	ASR120Intermediate	Group4'	0.54	1.26	64.8148	66.6667	17.4603	30.1587
PPI_021604-011	Age2-3mo	ASR110Intermediate	Group3	ASR120Low	Group2'	0.47	0.81	63.8298	61.7021	58.0247	61.7284
PPI_021604-020	Age2-3mo	ASR110Intermediate	Group4	ASR120Intermediate	Group4'	0.68	1.21	64.7059	69.1176	67.7686	76.8595
PPI_021604-026	Age2-3mo	ASR110Intermediate	Group6	ASR120Intermediate	Group5'	1.03	1.63	65.0485	76.699	58.2822	65.6442
PPI_021604-027	Age2-3mo	ASR110Intermediate	Group5	ASR120Intermediate	Group4'	0.81	1.17	48.1481	41.9753	54.7009	46.1538
PPI_021604-028	Age2-3mo	ASR110Intermediate	Group4	ASR120Intermediate	Group5'	0.78	1.6	23.0769	15.3846	12.5	27.5
PPI_021604-043	Age2-3mo	ASR110High	Group7	ASR120Intermediate	Group4'	1.33	1.34	12.782	22.5564	-23.8806	22.3881
PPI_050905-2	Age4-5mo	ASR110High	Group8	ASR120Intermediate	Group6'	2.26	1.89	48.2301	74.3363	41.2698	58.2011	33.47	33.6
PPI_050905-37	Age4-5mo	ASR110High	Group7	ASR120Intermediate	Group6'	1.35	1.98	26.6667	20	4.0404	21.2121	30.8	33.2
PPI_051205-11	Age4-5mo	ASR110Intermediate	Group6	ASR120Intermediate	Group3'	1.01	1.01	34.6535	35.6436	-12.8713	38.6139	32.87	49.6
PPI_052505-2	Age4-5mo	ASR110Low	Group2	ASR120Intermediate	Group3'	0.36	1.12	55.5556	41.6667	32.1429	71.4286	36.67	41.73
PPI_060105-8	Age4-5mo	ASR110Intermediate	Group6	ASR120Intermediate	Group4'	1.17	1.16	41.0256	55.5556	-6.03448	25.8621	32.27	29.6
PPI_060605-30	Age4-5mo	ASR110Intermediate	Group5	ASR120Intermediate	Group6'	0.84	2.22	30.9524	36.9048	13.5135	15.7658	33.4	30.73
PPI_060605-33	Age4-5mo	ASR110High	Group8	ASR120High	Group8'	2.21	3.12	-12.6697	-1.80995	-13.4615	3.84615	34.07	32.13
PPI_061405-18	Age4-5mo	ASR110Intermediate	Group6	ASR120High	Group7'	1.18	2.34	77.1186	67.7966	39.7436	63.6752	28.8	30.13
PPI_062005-5	Age4-5mo	ASR110High	Group8	ASR120Intermediate	Group4'	2.13	1.2	71.831	77.9343	25.8333	75
PPI_062205-11	Age4-5mo	ASR110High	Group7	ASR120Intermediate	Group5'	1.41	1.74	36.8794	54.6099	35.0575	50
PPI_062205-4	Age4-5mo	ASR110Intermediate	Group4	ASR120Intermediate	Group4'	0.77	1.19	35.0649	62.3377	76.4706	70.5882
PPI_062205-7	Age4-5mo	ASR110Intermediate	Group3	ASR120Intermediate	Group4'	0.47	1.35	-172.34	-89.3617	27.4074	13.3333
PPI_062705-12	Age4-5mo	ASR110Intermediate	Group6	ASR120Intermediate	Group3'	1.2	1.11	40	35	14.4144	9.90991
PPI_062805-3	Age4-5mo	ASR110Intermediate	Group6	ASR120Intermediate	Group6'	1.21	2	-32.2314	-31.405	-12.5	-8.5
PPI_071905-4	Age4-5mo	ASR110Intermediate	Group6	ASR120Intermediate	Group3'	1	1.07	42	68	42.0561	30.8411
PPI_120604-18	Age4-5mo	ASR110High	Group8	ASR120Intermediate	Group4'	2.33	1.32	52.3605	65.2361	15.1515	18.9394
PPI_120604-55	Age4-5mo	ASR110High	Group8	ASR120Intermediate	Group5'	2.45	1.64	64.0816	74.2857	14.6341	67.6829
PPI_120604-61	Age4-5mo	ASR110Intermediate	Group6	ASR120Intermediate	Group6'	1.11	1.99	57.6577	68.4685	51.2563	62.3116
PPI_120604-8	Age4-5mo	ASR110High	Group7	ASR120High	Group8'	1.37	3.15	-16.7883	-0.729927	12.6984	17.1429
PPI_120804-7	Age4-5mo	ASR110High	Group7	ASR120High	Group7'	1.35	2.52	-1.48148	2.96296	-4.36508	-5.55556
PPI_120904-15	Age4-5mo	ASR110High	Group7	ASR120Intermediate	Group5'	1.41	1.69	18.4397	53.1915	46.7456	18.3432
PPI_120904-17	Age4-5mo	ASR110High	Group8	ASR120High	Group7'	1.86	2.44	0.537634	23.6559	-8.19672	15.1639
PPI_120904-4	Age4-5mo	ASR110Intermediate	Group5	ASR120Intermediate	Group4'	0.9	1.43	41.1111	56.6667	41.2587	13.2867
PPI_121404-17	Age4-5mo	ASR110Intermediate	Group3	ASR120High	Group7'	0.61	2.25	22.9508	44.2623	18.2222	38.6667
PPI_121404-5	Age4-5mo	ASR110High	Group7	ASR120High	Group8'	1.65	3.66	-14.5455	24.2424	4.09836	0.273224
PPI_121504-9	Age2-3mo	ASR110Intermediate	Group6	ASR120Intermediate	Group6'	1.18	2.21	22.8814	52.5424	-2.26244	20.8145
PPI_121704-1	Age2-3mo	ASR110High	Group7	ASR120Intermediate	Group4'	1.55	1.33	18.7097	61.9355	36.8421	28.5714
PPI_123004-6	Age2-3mo	ASR110High	Group8	ASR120Intermediate	Group4'	1.99	1.23	50.2513	81.9095	29.2683	58.5366
PPI_123104-1	Age2-3mo	ASR110High	Group7	ASR120Intermediate	Group6'	1.35	2.13	14.0741	36.2963	21.5962	34.7418
PPI_052006-02	Age4-5mo	ASR110Low	Group2	ASR120Intermediate	Group5'	0.29	1.52	41.3793	65.5172	59.8684	58.5526	24.5	26.1
PPI_052006-05	Age4-5mo	ASR110Intermediate	Group6	ASR120Intermediate	Group5'	1.22	1.58	31.9672	41.8033	-5.06329	28.481	26.3	22.6
PPI_052206-03	Age4-5mo	ASR110High	Group8	ASR120High	Group8'	2.14	5.45	8.8785	38.785	20.7339	12.2936	121.2	26.7
PPI_052206-04	Age4-5mo	ASR110Intermediate	Group6	ASR120Intermediate	Group3'	0.99	1.13	46.4646	80.8081	-8.84956	37.1681	28.8	25.4
PPI_053006-01	Age4-5mo	ASR110Low	Group1	ASR120Low	Group1'	0.13	0.6	-107.692	-7.69231	33.3333	56.6667	88.5	24.7
PPI_053006-02	Age4-5mo	ASR110Low	Group2	ASR120Intermediate	Group3'	0.37	1.06	43.2432	16.2162	39.6226	57.5472	23.3	28.3
PPI_060406-01	Age4-5mo	ASR110High	Group7	ASR120Intermediate	Group6'	1.54	1.79	45.4545	81.8182	42.4581	67.5978	27.5	24.1
PPI_060406-02	Age4-5mo	ASR110Low	Group2	ASR120Low	Group2'	0.3	0.69	3.33333	43.3333	15.942	-30.4348	27.6	25.1
PPI_060406-07	Age4-5mo	ASR110Intermediate	Group6	ASR120Intermediate	Group6'	1.02	1.93	16.6667	71.5686	15.544	46.6321	25.6	22.8
PPI_060406-08	Age4-5mo	ASR110Intermediate	Group6	ASR120Intermediate	Group6'	1.03	2.13	18.4466	87.3786	15.493	53.5211	32.6	80.1
PPI_060706-05	Age4-5mo	ASR110Intermediate	Group3	ASR120Low	Group1'	0.6	0.53	51.6667	75	18.8679	79.2453	22.1	23
PPI_061006-03	Age2-3mo	ASR110Intermediate	Group3	ASR120Intermediate	Group6'	0.47	1.78	85.1064	46.8085	-15.1685	0	35.2	23.7
PPI_061806-02	Age2-3mo	ASR110Intermediate	Group4	ASR120Intermediate	Group6'	0.76	2.13	13.1579	50	25.3521	29.108	26.9	23.7
PPI_062006-05	Age2-3mo	ASR110Intermediate	Group3	ASR120Intermediate	Group4'	0.55	1.25	54.5455	63.6364	-32	30.4	23.7	24.3
PPI_062306-02	Age2-3mo	ASR110Intermediate	Group4	ASR120Intermediate	Group3'	0.63	1.06	50.7937	76.1905	-15.0943	22.6415	78	23.6
PPI_062506-04	Age2-3mo	ASR110Intermediate	Group4	ASR120Intermediate	Group5'	0.76	1.49	-11.8421	30.2632	44.9664	36.2416	24.7	22.7
PPI_062706-01	Age2-3mo	ASR110Intermediate	Group4	ASR120Intermediate	Group4'	0.77	1.22	72.7273	77.9221	21.3115	22.1311	72.2	24
PPI_070106-02	Age2-3mo	ASR110Intermediate	Group5	ASR120Intermediate	Group6'	0.89	1.81	42.6966	41.573	18.232	28.1768	82.8	23.9
PPI_070106-04	Age2-3mo	ASR110Intermediate	Group6	ASR120High	Group7'	1.01	2.88	-24.7525	4.9505	-10.0694	10.4167	24.3	27.1
PPI_070306-02	Age2-3mo	ASR110Intermediate	Group6	ASR120High	Group7'	1.1	2.35	8.18182	29.0909	-3.40426	23.8298	23.7	21.8
PPI_071807-073	Age2-3mo	ASR110Intermediate	Group6	ASR120High	Group7'	1.17	2.5	-12.8205	5.12821	-17.6	21.2	24.2	23.4
PPI_071807-074	Age2-3mo	ASR110Intermediate	Group3	ASR120Intermediate	Group3'	0.47	1.03	19.1489	63.8298	-31.068	38.835	98	35.9
PPI_071807-075	Age2-3mo	ASR110Intermediate	Group6	ASR120High	Group7'	1.15	2.37	-19.1304	46.9565	9.2827	-3.79747	23.8	22.7
PPI_071807-079	Age2-3mo	ASR110High	Group7	ASR120High	Group7'	1.39	2.67	29.4964	3.59712	-25.4682	16.1049	28.3	23.9
PPI_071807-080	Age2-3mo	ASR110High	Group7	ASR120Intermediate	Group5'	1.27	1.69	-25.1969	-0.787402	-0.591716	-28.4024	22.9	24.6
PPI_071807-081	Age2-3mo	ASR110Intermediate	Group5	ASR120Intermediate	Group6'	0.91	1.94	-6.59341	48.3516	-29.8969	-54.6392	78.4	49
PPI_071807-083	Age2-3mo	ASR110Intermediate	Group6	ASR120High	Group8'	1.17	3.01	-54.7009	-20.5128	-0.332226	28.2392	29.6	24.3
PPI_071807-089	Age2-3mo	ASR110Intermediate	Group3	ASR120Intermediate	Group5'	0.54	1.69	-44.4444	-92.5926	-40.2367	-44.9704	25.9	22.3
PPI_071807-092	Age2-3mo	ASR110Intermediate	Group5	ASR120Intermediate	Group5'	0.88	1.74	4.54545	-2.27273	3.44828	-2.29885	25.3	22
PPI_071807-093	Age2-3mo	ASR110Intermediate	Group3	ASR120Intermediate	Group6'	0.52	1.95	65.3846	57.6923	10.7692	-10.2564	29	43.4
PPI_071807-096	Age2-3mo	ASR110High	Group7	ASR120High	Group7'	1.41	2.61	23.4043	24.1135	-38.6973	0	24.2	23.2
PPI_011505-4	Age2-3mo	ASR110High	Group7	ASR120High	Group8'	1.44	5.57	-15.2778	0.694444	1.79533	12.7469
PPI_011505-5	Age2-3mo	ASR110High	Group8	ASR120High	Group8'	1.86	4.33	5.37634	-3.76344	5.08083	-7.15935
PPI_011505-9	Age2-3mo	ASR110Intermediate	Group6	ASR120High	Group8'	0.99	3.21	-42.4242	-10.101	20.8723	27.1028
PPI_011705-1	Age2-3mo	ASR110High	Group7	ASR120High	Group8'	1.5	3.22	8	12.6667	2.17391	6.8323
PPI_011705-7	Age2-3mo	ASR110Intermediate	Group6	ASR120High	Group8'	1.08	3.71	0	25.9259	-16.7116	8.89488
PPI_012005-2	Age2-3mo	ASR110Intermediate	Group6	ASR120Intermediate	Group6'	1.21	1.84	0.826446	23.1405	17.3913	-13.0435
PPI_012005-3	Age2-3mo	ASR110Intermediate	Group4	ASR120High	Group7'	0.75	2.66	12	44	18.4211	34.2105
PPI_012005-4	Age2-3mo	ASR110Low	Group2	ASR120Intermediate	Group5'	0.39	1.63	33.3333	48.7179	50.3067	50.9202
PPI_012105-1	Age2-3mo	ASR110High	Group8	ASR120High	Group7'	2.26	2.6	10.6195	5.30973	-8.46154	-1.15385
PPI_012505-1	Age2-3mo	ASR110High	Group8	ASR120Intermediate	Group5'	2.54	1.57	29.5276	73.622	23.5669	-9.55414
PPI_012605-1	Age2-3mo	ASR110High	Group8	ASR120High	Group8'	2.4	4.8	32.0833	35.4167	-5.83333	3.125
PPI_012605-2	Age2-3mo	ASR110Intermediate	Group3	ASR120Intermediate	Group5'	0.49	1.69	-36.7347	-10.2041	-26.0355	26.6272
PPI_012705-1	Age2-3mo	ASR110High	Group8	ASR120High	Group8'	2.15	4.01	14.4186	40.4651	-16.7082	17.4564
PPI_012705-2	Age2-3mo	ASR110Intermediate	Group3	ASR120Intermediate	Group4'	0.57	1.28	26.3158	42.1053	25	27.3438
PPI_012705-3	Age2-3mo	ASR110Intermediate	Group6	ASR120High	Group8'	1.18	3.29	17.7966	32.2034	18.845	28.8754
PPI_070504-010	Age2-3mo	ASR110Intermediate	Group3	ASR120High	Group8'	0.48	5.08	10.4167	10.4167	9.84252	28.5433
PPI_070504-062	Age2-3mo	ASR110Intermediate	Group4	ASR120High	Group8'	0.68	3.1	-17.6471	19.1176	7.41935	-15.4839
PPI_070504-063	Age2-3mo	ASR110Intermediate	Group4	ASR120High	Group8'	0.73	3.75	67.1233	52.0548	-12.5333	18.9333
PPI_070504-077	Age2-3mo	ASR110High	Group8	ASR120High	Group8'	1.77	3.84	15.8192	17.5141	28.6458	14.3229
PPI_070504-078	Age2-3mo	ASR110High	Group8	ASR120High	Group8'	2.57	3.88	49.8054	34.6304	-15.2062	17.0103
PPI_070604-001	Age2-3mo	ASR110Intermediate	Group4	ASR120High	Group7'	0.63	2.79	50.7937	46.0317	37.6344	48.3871
PPI_070604-008	Age2-3mo	ASR110Intermediate	Group3	ASR120Intermediate	Group5'	0.51	1.66	60.7843	70.5882	37.3494	57.2289
PPI_070604-012	Age2-3mo	ASR110Low	Group1	ASR120Low	Group2'	0.25	0.7	36	60	-42.8571	20
PPI_070604-021	Age2-3mo	ASR110Intermediate	Group5	ASR120High	Group7'	0.97	2.86	35.0515	57.732	22.3776	18.8811
PPI_070604-022	Age2-3mo	ASR110High	Group7	ASR120High	Group8'	1.26	3.85	-22.2222	7.93651	13.7662	18.7013
PPI_070604-023	Age2-3mo	ASR110High	Group8	ASR120High	Group8'	2.6	5.7	15.7692	34.2308	26.6667	3.33333
PPI_070604-037	Age2-3mo	ASR110Intermediate	Group6	ASR120Intermediate	Group3'	1.04	0.96	17.3077	-3.84615	-35.4167	-3.125
PPI_070604-085	Age2-3mo	ASR110Intermediate	Group4	ASR120High	Group7'	0.78	2.41	15.3846	16.6667	-11.2033	2.07469
PPI_070604-111	Age2-3mo	ASR110Intermediate	Group6	ASR120High	Group8'	1.15	5.48	40	25.2174	21.8978	16.2409
PPI_070704-047	Age2-3mo	ASR110Low	Group1	ASR120High	Group7'	0.24	2.79	33.3333	0	-2.50896	5.73477
PPI_070704-049	Age2-3mo	ASR110High	Group7	ASR120High	Group8'	1.63	4.03	25.7669	19.0184	-14.6402	3.72208
PPI_070704-065	Age2-3mo	ASR110Intermediate	Group4	ASR120High	Group7'	0.77	2.91	9.09091	36.3636	13.4021	10.9966
PPI_070704-068	Age2-3mo	ASR110Intermediate	Group4	ASR120High	Group8'	0.69	4.23	5.7971	14.4928	0.70922	6.85579
PPI_070704-084	Age2-3mo	ASR110Low	Group2	ASR120Intermediate	Group6'	0.4	1.92	57.5	-20	25	35.4167
PPI_070704-090	Age2-3mo	ASR110Low	Group2	ASR120Intermediate	Group6'	0.38	1.91	60.5263	71.0526	7.32984	28.7958
PPI_020107-032	Age6-7mo	ASR110Intermediate	Group4	ASR120Low	Group2'	0.63	0.79	22.2222	52.381	13.9241	46.8354	26.3	26.5
PPI_020107-034	Age6-7mo	ASR110Intermediate	Group6	ASR120Low	Group2'	1.09	0.75	57.7982	64.2202	45.3333	48	27.4	22.1
PPI_020107-054	Age6-7mo	ASR110Low	Group2	ASR120Low	Group2'	0.39	0.62	-7.69231	-28.2051	3.22581	58.0645	29.2	22.7
PPI_020107-074	Age6-7mo	ASR110Intermediate	Group5	ASR120Low	Group2'	0.84	0.79	72.619	84.5238	-1.26582	82.2785	60	33.8
PPI_020107-164	Age6-7mo	ASR110Intermediate	Group4	ASR120Low	Group2'	0.77	0.76	-19.4805	-3.8961	31.5789	14.4737	48.9	24.1
PPI_020107-184	Age6-7mo	ASR110Intermediate	Group4	ASR120Low	Group2'	0.7	0.68	21.4286	22.8571	22.0588	60.2941	25.3	24.5
PPI_020107-221	Age6-7mo	ASR110Intermediate	Group3	ASR120Low	Group1'	0.5	0.41	-12	48	-2.43902	4.87805	24.8	91.9
PPI_020107-225	Age6-7mo	ASR110Intermediate	Group3	ASR120Low	Group1'	0.53	0.39	49.0566	86.7925	28.2051	-5.12821	84.5	21.7
PPI_020107-242	Age6-7mo	ASR110Intermediate	Group4	ASR120Low	Group1'	0.67	0.58	25.3731	77.6119	67.2414	46.5517	78.2	23.1
PPI_020107-244	Age6-7mo	ASR110Intermediate	Group4	ASR120Low	Group1'	0.74	0.56	54.0541	66.2162	8.92857	66.0714	23.1	38.6
PPI_020107-265	Age6-7mo	ASR110Intermediate	Group3	ASR120Low	Group1'	0.46	0.43	15.2174	-15.2174	32.5581	9.30233	24	28.5
PPI_020107-266	Age6-7mo	ASR110Low	Group1	ASR120Low	Group1'	0.23	0.53	21.7391	26.087	60.3774	66.0377	29.3	24.3
PPI_020107-276	Age6-7mo	ASR110High	Group7	ASR120Intermediate	Group4'	1.28	1.17	23.4375	37.5	-7.69231	8.54701	25.3	45.1
PPI_020707-046	Age6-7mo	ASR110Intermediate	Group3	ASR120Low	Group1'	0.51	0.55	52.9412	50.9804	41.8182	78.1818	23.1	34.9
PPI_062008-021	Age2-3mo	ASR110Intermediate	Group5	ASR120High	Group7'	0.86	2.31	27.907	33.7209	3.4632	-0.4329	24.3	25.6
PPI_062008-043	Age2-3mo	ASR110Low	Group1	ASR120Intermediate	Group3'	0.25	0.9	-8	8	27.7778	35.5556	33.1	22.9
PPI_062008-044	Age2-3mo	ASR110Intermediate	Group3	ASR120Intermediate	Group5'	0.59	1.5	-38.9831	28.8136	-24.6667	-5.33333	24.8	23.3
PPI_062008-045	Age2-3mo	ASR110Low	Group2	ASR120Low	Group1'	0.33	0.54	-18.1818	27.2727	-1.85185	27.7778	27.9	22.9
PPI_062008-046	Age2-3mo	ASR110Intermediate	Group5	ASR120Intermediate	Group5'	0.8	1.52	43.75	62.5	42.7632	46.7105	59.6	23
PPI_062108-081	Age2-3mo	ASR110Low	Group1	ASR120Low	Group1'	0.12	0.54	8.33333	50	3.7037	1.85185	38	23.4
PPI_062108-083	Age2-3mo	ASR110Intermediate	Group3	ASR120Intermediate	Group3'	0.5	0.97	76	74	26.8041	24.7423	30.4	32.4
PPI_062108-103	Age2-3mo	ASR110Low	Group2	ASR120Intermediate	Group3'	0.28	0.98	-25	71.4286	42.8571	48.9796	37.1	24.3
PPI_062108-121	Age2-3mo	ASR110Low	Group1	ASR120Intermediate	Group3'	0.16	1.03	62.5	-50	-12.6214	-5.82524	36.7	31.3
PPI_062108-241	Age2-3mo	ASR110Intermediate	Group5	ASR120High	Group7'	0.85	2.46	37.6471	34.1176	21.5447	36.9919	24.3	23.5
PPI_062108-261	Age2-3mo	ASR110Low	Group1	ASR120Intermediate	Group3'	0.25	0.93	56	36	43.0108	45.1613	30.5	23.7
PPI_062108-265	Age2-3mo	ASR110Intermediate	Group3	ASR120Intermediate	Group3'	0.51	1.13	62.7451	70.5882	36.2832	-24.7788	55.4	24.3
PPI_062408-141	Age2-3mo	ASR110Low	Group2	ASR120Intermediate	Group3'	0.43	0.91	65.1163	53.4884	31.8681	19.7802	24.4	24.5
PPI_062408-144	Age2-3mo	ASR110Low	Group1	ASR120Low	Group1'	0.18	0.53	38.8889	-44.4444	-41.5094	18.8679	70.1	26.2
PPI_062408-182	Age2-3mo	ASR110Intermediate	Group3	ASR120Intermediate	Group3'	0.55	0.94	29.0909	67.2727	26.5957	40.4255	29	26.1
PPI_062408-188	Age2-3mo	ASR110Intermediate	Group6	ASR120Intermediate	Group5'	1.01	1.51	0	56.4356	13.245	17.2185	21.5	23.6
PPI_062408-202	Age2-3mo	ASR110Intermediate	Group4	ASR120Intermediate	Group3'	0.62	0.98	37.0968	79.0323	2.04082	32.6531	56.6	24.1
PPI_062508-065	Age2-3mo	ASR110Intermediate	Group4	ASR120Intermediate	Group4'	0.66	1.43	21.2121	7.57576	31.4685	22.3776	24.6	24.4
PPI_070708-01-1	Age4-5mo	ASR110Low	Group2	ASR120Intermediate	Group6'	0.38	1.78	5.26316	26.3158	16.2921	43.2584	37.2	57.4
PPI_070708-01-2	Age4-5mo	ASR110Low	Group1	ASR120Low	Group1'	0.24	0.49	-20.8333	33.3333	-28.5714	12.2449	85.9	39.7
PPI_070708-02-1	Age4-5mo	ASR110Intermediate	Group4	ASR120Intermediate	Group6'	0.77	2.02	35.0649	2.5974	34.1584	32.6733	24.8	22.9
PPI_070708-03-2	Age4-5mo	ASR110Low	Group1	ASR120Low	Group1'	0.23	0.56	-39.1304	17.3913	-78.5714	-94.6429	84	33.5
PPI_070708-04-1	Age4-5mo	ASR110High	Group8	ASR120High	Group8'	1.96	3.68	-33.1633	-60.7143	6.25	-6.79348	26.7	24.1
PPI_070708-04-2	Age4-5mo	ASR110Intermediate	Group3	ASR120Intermediate	Group6'	0.45	1.99	53.3333	44.4444	7.03518	9.54774	33.6	26.9
PPI_070708-05-1	Age4-5mo	ASR110Low	Group1	ASR120Intermediate	Group3'	0.17	0.92	-58.8235	-11.7647	48.913	35.8696	33.3	24.4
PPI_073008-06-1	Age2-3mo	ASR110Low	Group2	ASR120Low	Group2'	0.33	0.88	-66.6667	-12.1212	-37.5	-47.7273	33.9	24.9
PPI_073008-06-2	Age2-3mo	ASR110Low	Group2	ASR120Low	Group1'	0.32	0.46	12.5	56.25	10.8696	4.34783	25.9	100.9
PPI_073008-07-3	Age2-3mo	ASR110Intermediate	Group3	ASR120Intermediate	Group6'	0.58	2.1	27.5862	56.8966	1.42857	7.14286	64.5	23.4
PPI_073008-07-4	Age2-3mo	ASR110High	Group7	ASR120High	Group8'	1.4	3.88	17.8571	52.1429	5.41237	14.433	26.7	31.4
PPI_073008-08-2	Age2-3mo	ASR110High	Group7	ASR120Intermediate	Group6'	1.35	2.21	28.1481	28.1481	18.552	16.2896	24.2	24.2
PPI_073008-09-1	Age2-3mo	ASR110Intermediate	Group3	ASR120Intermediate	Group4'	0.59	1.34	20.339	13.5593	-21.6418	-17.1642	38.2	21.5
PPI_073008-10-3	Age2-3mo	ASR110Intermediate	Group4	ASR120High	Group7'	0.77	2.55	38.961	22.0779	33.7255	13.3333	26.3	24.6
PPI_073008-10-4	Age2-3mo	ASR110High	Group8	ASR120High	Group8'	2.39	3.76	54.8117	52.3013	18.3511	4.52128	24	25.5
PPI_073008-11-2	Age2-3mo	ASR110Intermediate	Group5	ASR120High	Group7'	0.95	2.81	13.6842	77.8947	10.3203	9.25267	27.1	22.6
PPI_073008-11-4	Age2-3mo	ASR110Low	Group1	ASR120Intermediate	Group6'	0.22	2.07	45.4545	54.5455	21.256	15.4589	45.3	28.3
PPI_073008-12-2	Age2-3mo	ASR110Intermediate	Group4	ASR120Intermediate	Group5'	0.64	1.55	34.375	12.5	9.03226	14.8387	51.8	24.2
PPI_073008-12-3	Age2-3mo	ASR110Low	Group2	ASR120Low	Group1'	0.26	0.34	30.7692	15.3846	-8.82353	11.7647	136.9	63.8
PPI_073008-13-2	Age2-3mo	ASR110Intermediate	Group3	ASR120Intermediate	Group6'	0.51	2.13	9.80392	50.9804	14.554	10.3286	76.7	23
PPI_073008-13-4	Age2-3mo	ASR110Intermediate	Group3	ASR120Low	Group2'	0.55	0.72	61.8182	7.27273	-23.6111	-45.8333	80.9	30.5
PPI_073008-14-1	Age2-3mo	ASR110High	Group7	ASR120High	Group8'	1.38	3.51	16.6667	-23.1884	-15.6695	-2.849	62.8	26.5
PPI_010211-2713	Age6-7mo	ASR110Intermediate	Group6	ASR120Low	Group1'	1.24	0.34	85.4839	93.5484	58.8235	73.5294
PPI_010211-2715	Age6-7mo	ASR110High	Group7	ASR120Intermediate	Group3'	1.67	0.9	28.1437	77.2455	38.8889	48.8889
PPI_010211-2716	Age6-7mo	ASR110Low	Group2	ASR120Low	Group1'	0.26	0.4	11.5385	65.3846	57.5	67.5
PPI_010211-2723	Age6-7mo	ASR110Intermediate	Group5	ASR120Low	Group1'	0.93	0.3	53.7634	67.7419	43.3333	0
PPI_010211-2729	Age6-7mo	ASR110Low	Group1	ASR120Low	Group1'	0.13	0.16	38.4615	38.4615	-37.5	37.5
PPI_010211-2730	Age6-7mo	ASR110Low	Group2	ASR120Low	Group1'	0.29	0.38	-13.7931	3.44828	36.8421	26.3158
PPI_010211-2731	Age6-7mo	ASR110Low	Group2	ASR120Low	Group1'	0.26	0.52	26.9231	53.8462	28.8462	61.5385
PPI_010411-2738	Age6-7mo	ASR110Intermediate	Group4	ASR120Low	Group1'	0.65	0.58	46.1538	83.0769	56.8966	82.7586
PPI_010411-2739	Age6-7mo	ASR110Intermediate	Group4	ASR120Low	Group1'	0.64	0.6	59.375	82.8125	66.6667	76.6667
PPI_010411-2747	Age6-7mo	ASR110Intermediate	Group6	ASR120Intermediate	Group3'	1.15	0.91	62.6087	81.7391	50.5495	57.1429
PPI_010411-2753	Age6-7mo	ASR110Low	Group2	ASR120Low	Group2'	0.31	0.84	-100	-70.9677	-38.0952	11.9048
PPI_010411-2755	Age6-7mo	ASR110Intermediate	Group6	ASR120Low	Group2'	1.11	0.89	47.7477	78.3784	55.0562	42.6966
PPI_010411-2756	Age6-7mo	ASR110Intermediate	Group6	ASR120Intermediate	Group4'	1.22	1.19	50.8197	58.1967	48.7395	27.7311
PPI_011011-2786	Age4-5mo	ASR110High	Group7	ASR120Intermediate	Group4'	1.56	1.2	75	59.6154	72.5	80.8333
PPI_011011-2788	Age4-5mo	ASR110Low	Group2	ASR120Low	Group1'	0.3	0.14	66.6667	70	28.5714	0
PPI_011111-2795	Age4-5mo	ASR110Low	Group1	ASR120Low	Group1'	0.16	0.33	12.5	50	48.4848	66.6667
PPI_011111-2797	Age4-5mo	ASR110Intermediate	Group4	ASR120Intermediate	Group3'	0.67	1.01	77.6119	79.1045	48.5149	57.4257
PPI_011111-2799	Age4-5mo	ASR110Intermediate	Group4	ASR120Low	Group1'	0.74	0.6	72.973	78.3784	75	85
PPI_011311-2806	Age4-5mo	ASR110Low	Group1	ASR120Intermediate	Group3'	0.23	1.06	65.2174	65.2174	45.283	69.8113
PPI_011311-2807	Age4-5mo	ASR110Low	Group1	ASR120Low	Group1'	0.17	0.52	35.2941	47.0588	76.9231	75
PPI_011711-2821	Age4-5mo	ASR110Intermediate	Group5	ASR120Intermediate	Group4'	0.92	1.35	-20.6522	53.2609	56.2963	45.1852
PPI_101608-004	Age6-7mo	ASR110Intermediate	Group6	ASR120Intermediate	Group4'	1.22	1.34	81.9672	86.8852	72.3881	83.5821
PPI_101608-005	Age6-7mo	ASR110High	Group8	ASR120High	Group8'	2.11	3.05	45.4976	55.9242	12.7869	17.0492
PPI_101608-006	Age6-7mo	ASR110Low	Group2	ASR120Intermediate	Group3'	0.32	0.95	-25	37.5	14.7368	29.4737
PPI_101608-008	Age6-7mo	ASR110Intermediate	Group4	ASR120Intermediate	Group5'	0.73	1.66	27.3973	23.2877	19.8795	6.0241
PPI_101608-010	Age6-7mo	ASR110High	Group8	ASR120High	Group7'	1.87	2.66	28.3422	5.88235	12.782	19.1729
PPI_101608-016	Age6-7mo	ASR110Intermediate	Group6	ASR120Intermediate	Group4'	1.16	1.29	48.2759	35.3448	9.30233	11.6279
PPI_101608-026	Age6-7mo	ASR110Low	Group1	ASR120Low	Group1'	0.25	0.35	52	48	45.7143	60
PPI_101608-028	Age6-7mo	ASR110Intermediate	Group3	ASR120Intermediate	Group4'	0.54	1.24	40.7407	90.7407	16.9355	54.0323
PPI_102908-023	Age6-7mo	ASR110Intermediate	Group4	ASR120Intermediate	Group4'	0.77	1.31	27.2727	57.1429	11.4504	50.3817
PPI_102908-025	Age6-7mo	ASR110Low	Group2	ASR120Low	Group1'	0.31	0.43	77.4194	61.2903	65.1163	86.0465
PPI_102908-027	Age6-7mo	ASR110Intermediate	Group5	ASR120Intermediate	Group5'	0.83	1.73	80.7229	91.5663	30.0578	61.8497
PPI_102908-033	Age6-7mo	ASR110Low	Group1	ASR120Low	Group1'	0.2	0.23	-15	-10	-8.69565	-4.34783
PPI_102908-034	Age6-7mo	ASR110High	Group8	ASR120High	Group8'	1.94	3.15	23.7113	39.1753	-5.71429	10.7937
PPI_102908-036	Age6-7mo	ASR110Intermediate	Group5	ASR120Intermediate	Group4'	0.89	1.27	62.9213	55.0562	55.1181	72.4409
PPI_102908-037	Age6-7mo	ASR110Intermediate	Group3	ASR120High	Group7'	0.49	2.45	-12.2449	2.04082	24.898	29.3878
PPI_102908-044	Age6-7mo	ASR110Intermediate	Group5	ASR120Intermediate	Group3'	0.81	0.98	8.64198	38.2716	0	15.3061
PPI_102908-045	Age6-7mo	ASR110Intermediate	Group6	ASR120Intermediate	Group4'	1.15	1.24	58.2609	31.3043	15.3226	16.9355
PPI_102908-046	Age6-7mo	ASR110Intermediate	Group3	ASR120Intermediate	Group5'	0.58	1.68	67.2414	86.2069	54.1667	77.381
PPI_102908-054	Age6-7mo	ASR110Intermediate	Group6	ASR120Intermediate	Group5'	1.04	1.53	7.69231	37.5	-16.3399	-0.653595
PPI_102908-055	Age6-7mo	ASR110Intermediate	Group6	ASR120Intermediate	Group5'	1.02	1.5	87.2549	91.1765	61.3333	86
PPI_102908-066	Age6-7mo	ASR110Intermediate	Group3	ASR120Intermediate	Group4'	0.45	1.27	62.2222	68.8889	20.4724	50.3937
PPI_102908-085	Age6-7mo	ASR110Low	Group2	ASR120Low	Group2'	0.26	0.73	76.9231	80.7692	64.3836	84.9315
PPI_102908-095	Age6-7mo	ASR110Intermediate	Group4	ASR120Low	Group2'	0.63	0.81	25.3968	9.52381	9.87654	9.87654
PPI_102908-105	Age6-7mo	ASR110Intermediate	Group3	ASR120Intermediate	Group3'	0.49	0.9	38.7755	73.4694	27.7778	38.8889
PPI_062905-002	Age2-3mo	ASR110High	Group7	ASR120High	Group7'	1.28	2.83	16.4062	63.2812	4.24028	30.742	38.2	31.87
PPI_070505-034	Age2-3mo	ASR110Intermediate	Group6	ASR120Intermediate	Group5'	1.2	1.59	-28.3333	-5.83333	-19.4969	-6.91824	28.13	33.07
PPI_070505-035	Age2-3mo	ASR110Intermediate	Group4	ASR120High	Group8'	0.77	3.44	40.2597	37.6623	32.2674	28.4884	32.93	34.67
PPI_070605-004	Age2-3mo	ASR110Intermediate	Group3	ASR120Intermediate	Group6'	0.55	1.98	45.4545	70.9091	11.6162	22.7273	32.87	31.53
PPI_070605-005	Age2-3mo	ASR110Intermediate	Group6	ASR120High	Group8'	1.22	3.07	56.5574	40.9836	5.86319	23.7785	35.13	33.8
PPI_070705-014	Age2-3mo	ASR110Intermediate	Group4	ASR120Intermediate	Group5'	0.66	1.74	-10.6061	19.697	21.2644	28.1609	49.6	36.33
PPI_070705-050	Age2-3mo	ASR110Intermediate	Group6	ASR120Intermediate	Group6'	1.13	1.77	52.2124	47.7876	4.51977	27.6836	35.8	34.67
PPI_070705-051	Age2-3mo	ASR110High	Group7	ASR120High	Group7'	1.47	2.83	35.3741	29.2517	-18.0212	3.53357	31.87	35.33
PPI_070705-053	Age2-3mo	ASR110Intermediate	Group6	ASR120High	Group7'	1.21	2.29	36.3636	50.4132	7.86026	37.9913	27.47	34.33
PPI_070805-041	Age2-3mo	ASR110Intermediate	Group6	ASR120Intermediate	Group5'	0.99	1.59	25.2525	31.3131	20.1258	35.2201	34.47	31.73
PPI_070805-045	Age2-3mo	ASR110High	Group7	ASR120High	Group7'	1.26	2.73	35.7143	44.4444	-10.6227	18.6813	40.47	32.93
PPI_070805-071	Age2-3mo	ASR110High	Group7	ASR120Intermediate	Group5'	1.61	1.7	65.2174	81.9876	38.8235	52.9412	34.2	33.73
PPI_070805-072	Age2-3mo	ASR110Intermediate	Group6	ASR120High	Group7'	1.23	2.66	78.8618	76.4228	41.3534	65.0376	37.4	34.2
PPI_071105-058	Age2-3mo	ASR110High	Group8	ASR120High	Group8'	2.61	4.12	4.21456	13.41	3.39806	-1.94175	36.4	30.87
PPI_071805-100	Age2-3mo	ASR110Intermediate	Group3	ASR120Intermediate	Group4'	0.55	1.18	40	25.4545	-36.4407	15.2542	32.53	29.07
PPI_071805-101	Age2-3mo	ASR110High	Group7	ASR120High	Group8'	1.59	3.72	30.1887	25.1572	9.94624	14.5161	37.8	37.4
PPI_072105-098	Age2-3mo	ASR110High	Group7	ASR120Low	Group2'	1.51	0.73	68.8742	70.8609	-106.849	-53.4247	31.53	28.6
PPI_072105-106	Age2-3mo	ASR110Intermediate	Group4	ASR120Intermediate	Group5'	0.75	1.7	54.6667	68	-14.1176	14.1176	43.73	39.4
PPI_072505-126	Age2-3mo	ASR110Intermediate	Group5	ASR120Intermediate	Group4'	0.86	1.2	30.2326	51.1628	-0.833333	25.8333	36.27	32.13
PPI_072505-157	Age2-3mo	ASR110High	Group8	ASR120Intermediate	Group5'	2.35	1.67	11.4894	-11.4894	-79.6407	-23.9521	31.47	51.07
PPI_030209-021	Age6-7mo	ASR110Intermediate	Group6	ASR120Intermediate	Group4'	1.07	1.36	-20.5607	44.8598	36.0294	51.4706
PPI_032209-002	Age4-5mo	ASR110Intermediate	Group3	ASR120Low	Group2'	0.61	0.71	16.3934	85.2459	50.7042	50.7042
PPI_032709-019	Age4-5mo	ASR110Intermediate	Group6	ASR120Intermediate	Group4'	1.21	1.35	42.9752	59.5041	42.963	65.9259
PPI_032709-028	Age4-5mo	ASR110High	Group7	ASR120Intermediate	Group4'	1.28	1.43	44.5313	77.3438	4.1958	25.8741
PPI_032809-037	Age4-5mo	ASR110Intermediate	Group4	ASR120Intermediate	Group3'	0.63	1.01	46.0317	52.381	56.4356	53.4653
PPI_040109-077	Age4-5mo	ASR110Intermediate	Group6	ASR120Low	Group2'	1.07	0.64	47.6636	70.0935	-12.5	45.3125
PPI_040209-097	Age4-5mo	ASR110Intermediate	Group3	ASR120Low	Group1'	0.6	0.55	38.3333	70	14.5455	43.6364
PPI_040409-102	Age4-5mo	ASR110High	Group7	ASR120Intermediate	Group4'	1.36	1.31	60.2941	72.0588	68.7023	70.9924
PPI_040409-103	Age4-5mo	ASR110High	Group7	ASR120Intermediate	Group4'	1.3	1.3	28.4615	47.6923	30.7692	59.2308
PPI_041309-123	Age4-5mo	ASR110Intermediate	Group5	ASR120Intermediate	Group4'	0.93	1.18	56.9892	59.1398	-5.08475	19.4915
PPI_041309-124	Age4-5mo	ASR110Intermediate	Group3	ASR120Intermediate	Group3'	0.51	1	47.0588	41.1765	47	58
PPI_042709-153	Age4-5mo	ASR110Intermediate	Group5	ASR120Intermediate	Group3'	0.94	1.02	27.6596	60.6383	10.7843	26.4706
PPI_042709-159	Age4-5mo	ASR110Intermediate	Group3	ASR120Intermediate	Group3'	0.59	0.96	22.0339	35.5932	-31.25	34.375
PPI_051909-005	Age2-3mo	ASR110Intermediate	Group5	ASR120Intermediate	Group4'	0.82	1.16	24.3902	73.1707	27.5862	67.2414
PPI_051909-012	Age2-3mo	ASR110Intermediate	Group6	ASR120Intermediate	Group4'	1.25	1.29	28.8	56.8	-28.6822	-6.97674
PPI_052009-022	Age2-3mo	ASR110Intermediate	Group4	ASR120Intermediate	Group4'	0.75	1.28	2.66667	29.3333	0.78125	12.5
PPI_080111-08	Age6-7mo	ASR110High	Group8	ASR120Low	Group1'	1.94	0.48	89.1753	75.7732	-66.6667	62.5
PPI_080111-09	Age6-7mo	ASR110High	Group8	ASR120High	Group8'	2.8	3.15	55.7143	79.2857	64.7619	75.5556
PPI_080111-10	Age6-7mo	ASR110High	Group7	ASR120Intermediate	Group5'	1.64	1.74	73.1707	89.0244	91.954	85.6322
PPI_080111-11	Age6-7mo	ASR110Intermediate	Group6	ASR120Intermediate	Group4'	1.04	1.3	66.3462	71.1538	88.4615	92.3077
PPI_080111-12	Age6-7mo	ASR110High	Group8	ASR120High	Group7'	1.86	2.52	77.4194	74.1935	32.5397	54.3651
PPI_082011-03	Age6-7mo	ASR110High	Group7	ASR120Intermediate	Group6'	1.62	1.79	12.963	15.4321	31.8436	23.4637
PPI_082011-06	Age6-7mo	ASR110High	Group8	ASR120High	Group8'	2.5	2.99	-20.8	25.6	39.7993	46.8227
PPI_082011-07	Age6-7mo	ASR110Intermediate	Group6	ASR120Intermediate	Group3'	1.21	1.15	24.7934	70.2479	24.3478	26.087
PPI_082011-08	Age6-7mo	ASR110High	Group7	ASR120Intermediate	Group5'	1.44	1.55	0	81.9444	53.5484	52.9032
PPI_082011-14	Age6-7mo	ASR110Intermediate	Group5	ASR120Low	Group2'	0.9	0.72	64.4444	90	58.3333	87.5
PPI_082511-01	Age6-7mo	ASR110High	Group8	ASR120Intermediate	Group5'	1.73	1.48	41.6185	67.6301	-6.75676	46.6216
PPI_092011-11	Age4-5mo	ASR110High	Group7	ASR120Intermediate	Group6'	1.65	2.08	43.6364	73.9394	52.4038	59.6154
PPI_092011-12	Age4-5mo	ASR110High	Group8	ASR120High	Group7'	1.98	2.26	51.0101	59.596	46.0177	58.8496
PPI_103011-08	Age4-5mo	ASR110High	Group8	ASR120Intermediate	Group5'	2.19	1.6	89.0411	72.1461	68.125	71.25
PPI_103011-10	Age4-5mo	ASR110Intermediate	Group4	ASR120Intermediate	Group5'	0.69	1.69	-56.5217	-52.1739	2.95858	-12.426
PPI_103111-13	Age2-3mo	ASR110Intermediate	Group5	ASR120Intermediate	Group5'	0.83	1.45	-9.63855	20.4819	37.931	71.7241
PPI_103111-14	Age2-3mo	ASR110Intermediate	Group6	ASR120Low	Group2'	1.16	0.85	56.0345	80.1724	17.6471	29.4118
PPI_103111-15	Age2-3mo	ASR110Intermediate	Group4	ASR120Intermediate	Group3'	0.78	1.14	35.8974	73.0769	-0.877193	43.8596
PPI_113011-04	Age2-3mo	ASR110High	Group7	ASR120Intermediate	Group6'	1.5	1.76	-9.33333	18	-0.568182	-11.3636
PPI_040510-31	Age4-5mo	ASR110High	Group8	ASR120High	Group7'	2.08	2.82	43.2692	30.2885	-3.5461	17.0213
PPI_040710-29	Age4-5mo	ASR110Low	Group1	ASR120Low	Group1'	0.18	0.32	-11.1111	0	34.375	53.125
PPI_041110-03	Age4-5mo	ASR110Intermediate	Group3	ASR120Intermediate	Group3'	0.58	1.15	39.6552	65.5172	0.869565	20.8696
PPI_041110-04	Age4-5mo	ASR110Intermediate	Group6	ASR120High	Group7'	1.12	2.56	34.8214	29.4643	8.98437	15.625
PPI_041110-05	Age4-5mo	ASR110Low	Group1	ASR120Low	Group1'	0.16	0.54	50	50	59.2593	62.963
PPI_041110-06	Age4-5mo	ASR110Intermediate	Group4	ASR120Intermediate	Group3'	0.69	1.11	75.3623	55.0725	51.3514	69.3694
PPI_041710-17	Age4-5mo	ASR110Intermediate	Group3	ASR120Low	Group2'	0.47	0.84	17.0213	6.38298	5.95238	26.1905
PPI_041710-19	Age4-5mo	ASR110Intermediate	Group3	ASR120Low	Group2'	0.53	0.62	62.2642	73.5849	19.3548	72.5806
PPI_041710-22	Age4-5mo	ASR110Low	Group2	ASR120Low	Group1'	0.34	0.44	38.2353	61.7647	52.2727	68.1818
PPI_041710-35	Age4-5mo	ASR110Low	Group2	ASR120Low	Group1'	0.27	0.5	55.5556	74.0741	62	68
PPI_041810-10	Age4-5mo	ASR110Intermediate	Group4	ASR120Intermediate	Group3'	0.67	1.02	-17.9104	31.3433	14.7059	42.1569
PPI_041810-13	Age4-5mo	ASR110Intermediate	Group3	ASR120Intermediate	Group6'	0.59	1.76	33.8983	74.5763	50.5682	52.8409
PPI_041810-14	Age4-5mo	ASR110Intermediate	Group5	ASR120Intermediate	Group4'	0.89	1.32	8.98876	-16.8539	3.78788	-23.4848
PPI_041910-09	Age2-3mo	ASR110Intermediate	Group5	ASR120Low	Group2'	0.88	0.68	37.5	77.2727	27.9412	64.7059
PPI_042010-23	Age2-3mo	ASR110Low	Group2	ASR120Intermediate	Group6'	0.44	1.98	36.3636	-9.09091	-3.0303	27.7778
PPI_042010-25	Age2-3mo	ASR110Low	Group1	ASR120Low	Group1'	0.24	0.38	58.3333	50	28.9474	36.8421
PPI_042010-34	Age2-3mo	ASR110Low	Group2	ASR120Intermediate	Group3'	0.36	1	52.7778	47.2222	31	36
PPI_042810-37	Age2-3mo	ASR110Low	Group1	ASR120Intermediate	Group3'	0.25	0.9	56	72	50	67.7778
PPI_050110-38	Age2-3mo	ASR110High	Group7	ASR120High	Group7'	1.43	2.62	33.5664	25.8741	16.0305	35.4962
PPI_050110-44	Age2-3mo	ASR110Low	Group2	ASR120Low	Group1'	0.26	0.44	57.6923	53.8462	-18.1818	-31.8182
PPI_050310-41	Age2-3mo	ASR110Intermediate	Group5	ASR120Intermediate	Group3'	0.88	1.1	50	48.8636	18.1818	27.2727
PPI_050410-46	Age2-3mo	ASR110Low	Group2	ASR120Low	Group2'	0.42	0.71	78.5714	64.2857	52.1127	70.4225
PPI_050510-48	Age2-3mo	ASR110Low	Group1	ASR120Low	Group1'	0.18	0.25	-55.5556	38.8889	-48	16
PPI_071611-01	Age2-3mo	ASR110Intermediate	Group5	ASR120Intermediate	Group4'	0.9	1.35	45.5556	83.3333	60.7407	70.3704
PPI_071611-02	Age2-3mo	ASR110Intermediate	Group3	ASR120Intermediate	Group6'	0.61	1.93	59.0164	78.6885	68.9119	83.4197
PPI_071611-03	Age2-3mo	ASR110Intermediate	Group3	ASR120Intermediate	Group5'	0.52	1.45	69.2308	76.9231	45.5172	47.5862
PPI_071611-04	Age2-3mo	ASR110Intermediate	Group6	ASR120Intermediate	Group5'	1.2	1.5	42.5	66.6667	18	48.6667
PPI_071611-05	Age2-3mo	ASR110High	Group7	ASR120Intermediate	Group6'	1.4	1.99	72.8571	85	58.794	77.8894
PPI_071611-06	Age2-3mo	ASR110Intermediate	Group3	ASR120Intermediate	Group5'	0.51	1.56	17.6471	60.7843	62.1795	60.2564
PPI_072011-07	Age2-3mo	ASR110High	Group7	ASR120Intermediate	Group6'	1.31	1.77	-6.87023	-0.763359	3.38983	-5.08475
PPI_072011-08	Age2-3mo	ASR110Intermediate	Group5	ASR120Intermediate	Group5'	0.97	1.5	80.4124	85.567	49.3333	38
PPI_082911-01	Age2-3mo	ASR110High	Group8	ASR120High	Group8'	2.15	3.43	-1.39535	20	35.8601	-4.08163
PPI_090111-03	Age2-3mo	ASR110High	Group7	ASR120High	Group7'	1.31	2.37	29.0076	57.2519	26.5823	56.962
PPI_090111-04	Age2-3mo	ASR110Intermediate	Group6	ASR120Intermediate	Group5'	1.05	1.63	31.4286	57.1429	31.2883	52.1472
PPI_090111-05	Age2-3mo	ASR110High	Group8	ASR120High	Group8'	2.55	3.34	21.5686	51.3725	50.8982	49.7006
PPI_090111-06	Age2-3mo	ASR110Low	Group2	ASR120Low	Group1'	0.44	0.47	9.09091	56.8182	-42.5532	4.25532
PPI_050306-C01	Age2-3mo	ASR110High	Group7	ASR120High	Group7'	1.43	2.42	33.5664	49.6503	-26.4463	9.09091	26.7	22.2
PPI_050306-C02	Age2-3mo	ASR110Intermediate	Group6	ASR120High	Group7'	1.13	2.39	53.9823	46.9027	17.5732	-15.4812	41	25.4
PPI_050306-C03	Age2-3mo	ASR110Intermediate	Group4	ASR120Intermediate	Group3'	0.75	1.1	69.3333	69.3333	7.27273	14.5455	65.1	24.2
PPI_050306-C04	Age2-3mo	ASR110Intermediate	Group5	ASR120Intermediate	Group6'	0.84	1.78	41.6667	-1.19048	29.2135	19.1011	24.6	22.6
PPI_050306-C05	Age2-3mo	ASR110High	Group7	ASR120High	Group7'	1.67	2.54	50.2994	37.7246	-9.05512	4.33071	24	22.9
PPI_050306-C06	Age2-3mo	ASR110High	Group7	ASR120High	Group7'	1.54	2.32	27.2727	18.1818	14.6552	-2.58621	24.7	25.1
PPI_050306-C07	Age2-3mo	ASR110Intermediate	Group6	ASR120Intermediate	Group4'	1.25	1.34	51.2	60.8	-5.22388	-2.98507	68.1	51.7
PPI_050306-C08	Age2-3mo	ASR110Intermediate	Group5	ASR120Intermediate	Group6'	0.82	1.94	-20.7317	-2.43902	-7.73196	11.3402	29.6	78.3
PPI_050306-C09	Age2-3mo	ASR110Intermediate	Group5	ASR120High	Group7'	0.83	2.69	-14.4578	6.0241	14.8699	30.4833	78.9	25.3
PPI_050306-C10	Age2-3mo	ASR110Intermediate	Group3	ASR120Intermediate	Group5'	0.53	1.71	-28.3019	32.0755	-25.1462	8.18713	31.6	22.7
PPI_050306-C11	Age2-3mo	ASR110Low	Group2	ASR120Intermediate	Group4'	0.42	1.3	16.6667	21.4286	20	52.3077	74.4	22.9
PPI_050306-C12	Age2-3mo	ASR110High	Group7	ASR120High	Group8'	1.42	3.11	30.2817	33.8028	34.4051	24.4373	25.3	23.6
PPI_050306-C13	Age2-3mo	ASR110High	Group7	ASR120Intermediate	Group6'	1.29	1.84	48.8372	35.6589	10.8696	0	28.8	23
PPI_050306-C14	Age2-3mo	ASR110Intermediate	Group5	ASR120Intermediate	Group6'	0.87	2.18	-54.023	-72.4138	-16.055	-17.4312	47.1	23.6
PPI_050306-C15	Age2-3mo	ASR110Intermediate	Group3	ASR120Intermediate	Group6'	0.51	1.9	41.1765	54.902	27.8947	12.1053	26.9	23.5
PPI_050306-C16	Age2-3mo	ASR110Intermediate	Group6	ASR120High	Group8'	1.21	3.44	-27.2727	42.9752	14.2442	1.45349	26.2	24.4
PPI_050306-C17	Age2-3mo	ASR110Low	Group1	ASR120Low	Group1'	0.18	0.49	11.1111	5.55556	-20.4082	-6.12245	33.9	26.1
PPI_050306-C18	Age2-3mo	ASR110Low	Group1	ASR120Low	Group1'	0.25	0.57	-44	-40	-5.26316	-19.2982	172.3	39.4
PPI_050306-C19	Age2-3mo	ASR110Intermediate	Group5	ASR120Intermediate	Group5'	0.98	1.73	21.4286	19.3878	5.78035	-17.9191	25.9	23
PPI_050306-C20	Age2-3mo	ASR110Intermediate	Group5	ASR120Intermediate	Group6'	0.86	1.81	46.5116	34.8837	-6.62983	0.552486	23.9	22.4
PPI_072108-02	Age2-3mo	ASR110Low	Group1	ASR120Low	Group1'	0.12	0.44	-8.33333	41.6667	-63.6364	-18.1818	26.5	22.4
PPI_072108-05	Age2-3mo	ASR110Low	Group2	ASR120Intermediate	Group3'	0.29	0.92	17.2414	0	-64.1304	-1.08696	64.7	23.7
PPI_072308-02	Age2-3mo	ASR110Low	Group2	ASR120Intermediate	Group5'	0.35	1.62	31.4286	82.8571	6.79012	20.3704	26.7	23.9
PPI_072308-12	Age2-3mo	ASR110Intermediate	Group3	ASR120Intermediate	Group5'	0.58	1.72	-31.0345	-12.069	-8.72093	-5.81395	28.3	24.2
PPI_072308-13	Age2-3mo	ASR110Low	Group1	ASR120Intermediate	Group3'	0.14	1.02	7.14286	-28.5714	-38.2353	0.980392	47.5	21.3
PPI_072308-16	Age2-3mo	ASR110Low	Group2	ASR120Intermediate	Group4'	0.39	1.41	15.3846	28.2051	-0.70922	0.70922	34.5	24.2
PPI_072408-02	Age2-3mo	ASR110Low	Group2	ASR120Low	Group2'	0.41	0.86	7.31707	51.2195	-34.8837	11.6279	27	22.7
PPI_072408-05	Age2-3mo	ASR110Low	Group1	ASR120Low	Group1'	0.14	0.31	28.5714	21.4286	0	-54.8387	79.9	21.8
PPI_072408-06	Age2-3mo	ASR110Intermediate	Group3	ASR120High	Group7'	0.47	2.75	17.0213	63.8298	27.6364	21.0909	21.8	29
PPI_072508-03	Age2-3mo	ASR110Intermediate	Group5	ASR120Intermediate	Group4'	0.82	1.2	29.2683	45.122	-11.6667	-5	24	22.2
PPI_072508-04	Age2-3mo	ASR110Intermediate	Group3	ASR120Intermediate	Group5'	0.48	1.47	31.25	10.4167	-6.80272	14.2857	25	22.8
PPI_072508-05	Age2-3mo	ASR110Low	Group1	ASR120Low	Group1'	0.12	0.4	-25	-16.6667	-20	30	30.3	26.2
PPI_072508-06	Age2-3mo	ASR110Low	Group2	ASR120High	Group7'	0.33	2.31	-169.697	60.6061	7.79221	-24.6753	28.8	24.5
PPI_072508-07	Age2-3mo	ASR110Low	Group2	ASR120Low	Group2'	0.32	0.72	37.5	53.125	-30.5556	5.55556	25.4	21.2
PPI_072508-14	Age2-3mo	ASR110Low	Group2	ASR120Intermediate	Group6'	0.37	1.91	16.2162	35.1351	25.1309	9.94764	26.3	27.4
PPI_072508-15	Age2-3mo	ASR110Low	Group1	ASR120High	Group7'	0.11	2.55	-54.5455	-63.6364	50.5882	29.8039	37.9	27.2
PPI_072508-17	Age2-3mo	ASR110High	Group7	ASR120High	Group8'	1.46	2.98	15.0685	7.53425	1.00671	-18.4564	26.5	22.2
PPI_072508-18	Age2-3mo	ASR110Intermediate	Group3	ASR120Intermediate	Group6'	0.61	2.15	24.5902	-22.9508	23.7209	31.1628	26.5	23.5
PPI_072508-25	Age2-3mo	ASR110Intermediate	Group3	ASR120High	Group7'	0.53	2.68	66.0377	75.4717	3.73134	41.4179	34	30
PPI_072508-32	Age2-3mo	ASR110Intermediate	Group3	ASR120Intermediate	Group6'	0.6	1.98	-21.6667	41.6667	-20.202	12.6263	35.8	23.6
PPI_090705-002	Age4-5mo	ASR110High	Group8	ASR120High	Group8'	1.77	3.72	-14.6893	-9.03955	7.25806	15.5914	34.53	29.47
PPI_090705-020	Age4-5mo	ASR110High	Group7	ASR120Intermediate	Group6'	1.56	2.16	24.359	13.4615	-8.7963	5.55556	34.53	30.73
PPI_090905-058	Age4-5mo	ASR110Low	Group2	ASR120Low	Group2'	0.37	0.84	21.6216	35.1351	-9.52381	21.4286	58.87	34
PPI_090905-074	Age4-5mo	ASR110High	Group8	ASR120High	Group8'	2.44	3.34	28.2787	47.9508	13.1737	7.48503	32.8	31.53
PPI_091005-060	Age4-5mo	ASR110High	Group8	ASR120High	Group7'	2.45	2.85	15.5102	8.57143	-25.2632	-11.9298	36.8	34.07
PPI_091005-090	Age4-5mo	ASR110Intermediate	Group4	ASR120Intermediate	Group4'	0.62	1.43	29.0323	8.06452	-4.8951	-2.7972	60.67	37.07
PPI_091005-091	Age4-5mo	ASR110High	Group7	ASR120High	Group7'	1.71	2.46	4.09357	24.5614	-4.06504	-20.7317	30.93	29.33
PPI_091005-105	Age4-5mo	ASR110High	Group8	ASR120High	Group8'	2.82	3.76	22.3404	36.5248	13.5638	3.98936	33.6	30.33
PPI_091105-121	Age4-5mo	ASR110Intermediate	Group6	ASR120Intermediate	Group5'	1.16	1.48	46.5517	32.7586	0.675676	-6.08108	36.13	28.53
PPI_091105-123	Age4-5mo	ASR110High	Group8	ASR120High	Group8'	1.86	3.22	45.1613	31.1828	21.4286	29.8137	36.8	34.53
PPI_091305-136	Age4-5mo	ASR110High	Group7	ASR120High	Group7'	1.58	2.57	32.2785	25.9494	14.3969	21.0117	34.67	30.87
PPI_091305-147	Age4-5mo	ASR110High	Group8	ASR120High	Group8'	4.05	5.15	-9.38272	-12.3457	-0.38835	-7.76699	38.73	35.27
PPI_092005-176	Age4-5mo	ASR110High	Group8	ASR120High	Group8'	4.15	4.65	17.5904	16.3855	-2.58065	7.52688	30.73	28.73
PPI_092305-178	Age4-5mo	ASR110High	Group8	ASR120Intermediate	Group6'	1.86	2.12	13.4409	39.7849	-3.77358	6.60377	31.4	30.2
PPI_092305-180	Age4-5mo	ASR110High	Group8	ASR120High	Group8'	2.11	3.39	-5.21327	8.05687	-10.9145	-2.0649	34.6	33.4
PPI_092305-181	Age4-5mo	ASR110High	Group8	ASR120Intermediate	Group5'	1.84	1.6	10.3261	9.23913	-65	18.75	39.73	39.93
PPI_092905-240	Age2-3mo	ASR110Intermediate	Group6	ASR120Intermediate	Group6'	1.19	1.97	3.36134	24.3697	19.2893	-1.01523	36	32.87
PPI_092905-242	Age2-3mo	ASR110High	Group8	ASR120High	Group8'	2.86	3.84	-1.3986	8.04196	-11.7188	0	36.67	34.8
PPI_100405-254	Age2-3mo	ASR110High	Group8	ASR120High	Group8'	1.82	3.38	5.49451	5.49451	14.497	34.6154	34.6	32.6
PPI_100605-267	Age2-3mo	ASR110High	Group8	ASR120High	Group8'	2.2	3.23	25.9091	30	-1.54799	20.4334	30.27	32.07
PPI_010104-7	Age2-3mo	ASR110High	Group7	ASR120High	Group8'	1.69	4.54	-19.5266	-22.4852	22.6872	-11.8943
PPI_010304-12	Age2-3mo	ASR110Intermediate	Group5	ASR120Intermediate	Group4'	0.88	1.34	-3.40909	2.27273	13.4328	-1.49254
PPI_010304-14	Age2-3mo	ASR110Intermediate	Group6	ASR120Intermediate	Group4'	1.16	1.29	19.8276	23.2759	-49.6124	-29.4574
PPI_010304-24	Age2-3mo	ASR110Intermediate	Group6	ASR120Intermediate	Group4'	1.09	1.29	37.6147	53.211	-41.8605	35.6589
PPI_010304-26	Age2-3mo	ASR110High	Group8	ASR120High	Group8'	3.27	3.48	0	30.2752	-0.574713	8.33333
PPI_010504-1	Age2-3mo	ASR110Intermediate	Group4	ASR120Intermediate	Group4'	0.77	1.39	1.2987	14.2857	-7.19424	33.0935
PPI_010504-103	Age2-3mo	ASR110High	Group8	ASR120High	Group8'	2.23	3.43	-13.0045	-7.17489	-23.3236	-14.8688
PPI_010504-104	Age2-3mo	ASR110Intermediate	Group6	ASR120Intermediate	Group5'	1.04	1.68	28.8462	0	-4.7619	22.619
PPI_010504-150	Age2-3mo	ASR110High	Group7	ASR120High	Group8'	1.63	3.15	16.5644	26.3804	21.9048	21.5873
PPI_010504-151	Age2-3mo	ASR110Intermediate	Group6	ASR120High	Group7'	1.17	2.59	-6.83761	-37.6068	31.2741	-4.2471
PPI_010504-154	Age2-3mo	ASR110High	Group8	ASR120High	Group8'	2.05	3.58	19.5122	42.439	23.1844	27.095
PPI_010504-160	Age2-3mo	ASR110High	Group7	ASR120Intermediate	Group5'	1.52	1.53	23.6842	26.3158	0.653595	10.4575
PPI_010504-163	Age2-3mo	ASR110Intermediate	Group4	ASR120Low	Group2'	0.62	0.65	11.2903	48.3871	-32.3077	-26.1538
PPI_010504-181	Age2-3mo	ASR110Intermediate	Group5	ASR120Intermediate	Group5'	0.97	1.74	2.06186	9.27835	-8.62069	-25.8621
PPI_010504-32	Age2-3mo	ASR110Intermediate	Group5	ASR120Intermediate	Group5'	0.85	1.59	-16.4706	36.4706	24.5283	9.43396
PPI_010504-43	Age2-3mo	ASR110High	Group7	ASR120High	Group7'	1.44	2.85	13.1944	4.86111	8.42105	23.8596
PPI_010504-51	Age2-3mo	ASR110Intermediate	Group4	ASR120Intermediate	Group5'	0.76	1.58	36.8421	17.1053	31.0127	15.8228
PPI_010504-67	Age2-3mo	ASR110High	Group7	ASR120Intermediate	Group6'	1.37	2.12	-13.8686	-1.45985	-14.6226	6.60377
PPI_010504-71	Age2-3mo	ASR110High	Group7	ASR120High	Group7'	1.26	2.78	35.7143	53.1746	0.359712	1.79856
PPI_010504-78	Age2-3mo	ASR110Intermediate	Group6	ASR120High	Group7'	1.05	2.52	-29.5238	-26.6667	-19.4444	9.52381
PPI_010504-79	Age2-3mo	ASR110Intermediate	Group3	ASR120Low	Group2'	0.54	0.87	38.8889	62.963	55.1724	64.3678
PPI_010504-86	Age2-3mo	ASR110Low	Group2	ASR120Low	Group1'	0.44	0.41	59.0909	75	17.0732	39.0244
PPI_010504-87	Age2-3mo	ASR110Intermediate	Group6	ASR120Low	Group2'	1.06	0.85	69.8113	76.4151	58.8235	37.6471
PPI_010504-88	Age2-3mo	ASR110High	Group8	ASR120Intermediate	Group6'	1.86	1.95	52.6882	74.7312	28.7179	65.1282
PPI_010504-96	Age2-3mo	ASR110Intermediate	Group4	ASR120Intermediate	Group4'	0.68	1.29	10.2941	42.6471	43.4109	55.814
PPI_010504-97	Age2-3mo	ASR110Intermediate	Group6	ASR120Intermediate	Group5'	1.24	1.75	58.0645	66.129	49.1429	68
PPI_011604-10	Age2-3mo	ASR110High	Group7	ASR120Intermediate	Group6'	1.29	1.91	-3.87597	25.5814	29.3194	-9.94764
PPI_011604-19	Age2-3mo	ASR110High	Group8	ASR120High	Group8'	1.94	3.18	30.4124	25.7732	24.5283	6.28931
PPI_011604-23	Age2-3mo	ASR110High	Group7	ASR120High	Group8'	1.51	3.2	-11.2583	-13.245	11.25	6.5625
PPI_011604-3	Age2-3mo	ASR110Intermediate	Group5	ASR120High	Group7'	0.81	2.49	40.7407	28.3951	-17.2691	46.5863
PPI_011904-1	Age2-3mo	ASR110High	Group8	ASR120High	Group8'	2.05	3.23	2.43902	29.2683	1.54799	7.12074
PPI_011904-4	Age2-3mo	ASR110High	Group8	ASR120Intermediate	Group6'	1.76	2.08	22.1591	31.8182	-7.21154	12.0192
PPI_012004-3	Age2-3mo	ASR110High	Group8	ASR120High	Group8'	4.48	4.94	9.59821	20.3125	-5.46559	3.64372
PPI_012604-1	Age2-3mo	ASR110High	Group8	ASR120High	Group8'	2.98	3.08	17.1141	-0.671141	2.92208	9.41558
PPI_012604-2	Age2-3mo	ASR110High	Group8	ASR120High	Group7'	2.17	2.4	14.2857	28.1106	23.3333	9.16667
PPI_040504-19	Age4-5mo	ASR110Intermediate	Group4	ASR120Intermediate	Group6'	0.7	2.08	-18.5714	38.5714	-64.4231	6.25
PPI_040504-2	Age4-5mo	ASR110High	Group8	ASR120High	Group8'	4.67	7.58	22.0557	2.56959	4.22164	6.0686
PPI_040504-23	Age4-5mo	ASR110Intermediate	Group6	ASR120Intermediate	Group6'	1.06	1.76	50	-17.9245	-27.8409	-0.568182
PPI_040504-39	Age4-5mo	ASR110Intermediate	Group6	ASR120High	Group7'	1.06	2.32	15.0943	50.9434	-5.60345	-44.3966
PPI_040504-48	Age4-5mo	ASR110High	Group8	ASR120High	Group8'	4	5.92	5	19.75	-0.506757	-1.01351
PPI_040504-60	Age4-5mo	ASR110High	Group8	ASR120High	Group8'	3.55	5.76	13.2394	15.493	4.34028	-5.72917
PPI_040504-63	Age4-5mo	ASR110Intermediate	Group4	ASR120High	Group8'	0.74	4.26	-4.05405	-8.10811	27.23	6.80751
PPI_040504-64	Age4-5mo	ASR110Intermediate	Group4	ASR120High	Group7'	0.79	2.34	22.7848	72.1519	28.2051	26.9231
PPI_040504-69	Age4-5mo	ASR110High	Group8	ASR120High	Group8'	1.88	3.1	14.3617	-22.8723	-17.4194	7.74194
PPI_040504-70	Age4-5mo	ASR110Intermediate	Group5	ASR120High	Group8'	0.91	4.09	-4.3956	10.989	33.0073	37.4083
PPI_040504-79	Age4-5mo	ASR110High	Group7	ASR120High	Group8'	1.61	3.41	15.528	22.9814	-21.9941	-9.09091
PPI_040504-83	Age4-5mo	ASR110Intermediate	Group4	ASR120High	Group7'	0.77	2.84	-32.4675	-2.5974	36.9718	28.5211
PPI_040604-1	Age4-5mo	ASR110Intermediate	Group4	ASR120Intermediate	Group6'	0.74	2.06	32.4324	35.1351	23.301	18.932
PPI_040604-12	Age4-5mo	ASR110High	Group7	ASR120Intermediate	Group6'	1.55	1.87	15.4839	48.3871	-8.02139	8.55615
PPI_040604-18	Age4-5mo	ASR110High	Group8	ASR120High	Group8'	1.75	3.02	-6.85714	21.7143	9.93377	14.9007
PPI_040604-25	Age4-5mo	ASR110High	Group8	ASR120High	Group8'	2.01	3.56	2.98507	30.8458	14.0449	25.8427
PPI_040704-15	Age4-5mo	ASR110High	Group8	ASR120High	Group8'	1.81	3.39	-4.41989	4.41989	-25.3687	-10.9145
PPI_040704-17	Age4-5mo	ASR110High	Group7	ASR120Intermediate	Group6'	1.44	2.02	-0.694444	11.1111	5.44554	-44.0594
PPI_040704-19	Age4-5mo	ASR110High	Group7	ASR120High	Group7'	1.55	2.62	30.3226	43.2258	2.67176	-8.77863
PPI_040704-25	Age4-5mo	ASR110High	Group8	ASR120High	Group8'	3.66	4.72	12.5683	23.7705	15.0424	13.3475
PPI_040704-30	Age4-5mo	ASR110High	Group8	ASR120High	Group8'	4.11	7.59	33.5766	36.4964	10.6719	13.9657
PPI_040704-31	Age4-5mo	ASR110Intermediate	Group3	ASR120High	Group7'	0.54	2.41	55.5556	25.9259	0	59.3361
PPI_040804-8	Age4-5mo	ASR110Intermediate	Group5	ASR120High	Group7'	0.82	2.38	12.1951	14.6341	-23.1092	-45.3782
PPI_040904-1	Age4-5mo	ASR110High	Group7	ASR120High	Group8'	1.29	3.51	-40.3101	-9.30233	-6.26781	5.41311
PPI_040904-18	Age4-5mo	ASR110Low	Group1	ASR120High	Group8'	0.25	3.22	-280	-76	-4.03727	-47.205
PPI_041204-1	Age4-5mo	ASR110High	Group8	ASR120High	Group8'	1.87	3.29	31.5508	35.8289	1.21581	6.68693
PPI_041204-10	Age4-5mo	ASR110Intermediate	Group5	ASR120Intermediate	Group6'	0.89	2.13	39.3258	30.3371	38.0282	33.3333
PPI_041204-24	Age4-5mo	ASR110High	Group8	ASR120High	Group8'	2.71	3.43	40.2214	19.1882	8.74636	13.9942
PPI_041204-34	Age4-5mo	ASR110Intermediate	Group6	ASR120High	Group7'	1.19	2.63	21.8487	40.3361	-15.5894	16.3498
PPI_053005-4	Age4-5mo	ASR110High	Group8	ASR120High	Group7'	1.97	2.42	21.3198	36.5482	-24.3802	-2.89256	33.93	34.53
PPI_053105-41	Age4-5mo	ASR110High	Group7	ASR120Intermediate	Group5'	1.5	1.66	48.6667	64	-37.3494	40.3614	43	54.93
PPI_060105-1	Age4-5mo	ASR110Intermediate	Group5	ASR120High	Group8'	0.98	3.24	-19.3878	4.08163	9.5679	12.963	32.47	30.33
PPI_060105-2	Age4-5mo	ASR110Intermediate	Group6	ASR120High	Group7'	1.19	2.93	-15.9664	23.5294	4.43686	17.0648	32.53	29.47
PPI_060105-28	Age4-5mo	ASR110High	Group8	ASR120High	Group7'	2.05	2.37	22.439	63.4146	27.0042	-18.5654	39.07	36.93
PPI_060105-8	Age4-5mo	ASR110Low	Group2	ASR120High	Group7'	0.36	2.73	-41.6667	30.5556	24.5421	2.9304	42.87	32.93
PPI_060205-21	Age4-5mo	ASR110High	Group8	ASR120High	Group8'	2.78	3.23	3.59712	19.0647	3.40557	-3.71517	38.73	38.27
PPI_060205-22	Age4-5mo	ASR110High	Group7	ASR120High	Group7'	1.48	2.47	45.2703	54.7297	57.085	67.2065	42.73	32.27
PPI_060205-23	Age4-5mo	ASR110Intermediate	Group6	ASR120Intermediate	Group4'	1.24	1.37	58.871	79.0323	32.8467	38.6861	35.07	31.87
PPI_060205-24	Age4-5mo	ASR110Intermediate	Group4	ASR120Intermediate	Group6'	0.62	1.84	8.06452	20.9677	14.1304	19.0217	52.67	32.67
PPI_060205-34	Age4-5mo	ASR110Intermediate	Group5	ASR120Intermediate	Group6'	0.87	2.16	45.977	58.6207	24.537	22.6852	48.8	37.53
PPI_060205-35	Age4-5mo	ASR110Intermediate	Group6	ASR120Low	Group2'	1.13	0.67	44.2478	57.5221	-20.8955	-52.2388	37.93	62.67
PPI_060205-41	Age4-5mo	ASR110High	Group8	ASR120High	Group8'	3.2	3.27	-4.6875	36.875	18.0428	37.9205	33.4	32.4
PPI_060205-42	Age4-5mo	ASR110Intermediate	Group4	ASR120High	Group7'	0.77	2.31	31.1688	29.8701	4.7619	24.2424	38.53	37.27
PPI_060305-14	Age4-5mo	ASR110High	Group7	ASR120High	Group7'	1.4	2.46	12.8571	6.42857	-17.0732	14.2276	29.2	35.87
PPI_060305-19	Age4-5mo	ASR110Intermediate	Group6	ASR120High	Group8'	1.02	3.66	-52.9412	-30.3922	10.3825	39.3443	36.8	31.8
PPI_060305-2	Age4-5mo	ASR110Intermediate	Group4	ASR120High	Group7'	0.72	2.65	27.7778	37.5	32.8302	39.2453	34.2	30.8
PPI_060305-4	Age4-5mo	ASR110High	Group8	ASR120High	Group8'	2.08	2.99	64.4231	87.0192	70.5686	86.6221	36.4	37.07
PPI_060605-8	Age4-5mo	ASR110High	Group8	ASR120High	Group8'	2.83	4.28	4.947	7.77385	21.4953	4.90654	34.93	32.73
PPI_110804-14	Age2-3mo	ASR110High	Group7	ASR120High	Group8'	1.57	4.47	-59.2357	-10.828	18.7919	-11.8568
PPI_110804-19	Age2-3mo	ASR110Intermediate	Group4	ASR120High	Group7'	0.74	2.64	10.8108	16.2162	1.51515	25
PPI_110804-8	Age2-3mo	ASR110High	Group8	ASR120High	Group8'	2.39	4.04	38.4937	25.9414	-1.48515	25.2475
PPI_111104-2	Age2-3mo	ASR110Intermediate	Group6	ASR120High	Group7'	1.2	2.48	-40	-12.5	-13.7097	-8.46774
PPI_111204-4	Age2-3mo	ASR110Intermediate	Group4	ASR120High	Group8'	0.65	3.36	-21.5385	18.4615	15.1786	21.4286
PPI_111504-2	Age2-3mo	ASR110High	Group8	ASR120High	Group8'	2.51	3.94	40.6375	35.8566	13.4518	-6.34518
PPI_111704-1	Age2-3mo	ASR110Intermediate	Group5	ASR120High	Group7'	0.83	2.93	32.5301	54.2169	-3.41297	16.3823
PPI_111704-2	Age2-3mo	ASR110Intermediate	Group4	ASR120High	Group8'	0.71	3.16	45.0704	33.8028	17.4051	-3.16456
PPI_111704-3	Age2-3mo	ASR110High	Group7	ASR120High	Group7'	1.71	2.39	20.4678	53.2164	15.8996	11.7155
PPI_021505-81	Age6-7mo	ASR110Intermediate	Group5	ASR120Intermediate	Group6'	0.84	1.92	55.9524	72.619	78.6458	80.2083
PPI_021605-89	Age6-7mo	ASR110High	Group8	ASR120High	Group7'	1.91	2.27	41.8848	76.4398	24.2291	58.5903
PPI_021605-92	Age6-7mo	ASR110High	Group8	ASR120Intermediate	Group6'	1.92	1.84	38.0208	46.875	38.0435	33.6957
PPI_021605-94	Age6-7mo	ASR110High	Group8	ASR120Intermediate	Group6'	2.26	2.11	49.5575	73.8938	31.7536	33.6493
PPI_022205-101	Age6-7mo	ASR110High	Group8	ASR120High	Group7'	2.79	2.75	76.7025	61.6487	42.1818	60.7273
PPI_022205-102	Age6-7mo	ASR110High	Group8	ASR120Intermediate	Group6'	1.93	1.78	68.3938	70.9845	44.9438	61.7978
PPI_022205-103	Age6-7mo	ASR110Intermediate	Group4	ASR120Intermediate	Group3'	0.64	0.99	34.375	39.0625	-10.101	2.0202
PPI_022805-117	Age6-7mo	ASR110High	Group8	ASR120Intermediate	Group6'	2.54	2.03	59.0551	72.4409	66.9951	74.8768
PPI_022805-118	Age6-7mo	ASR110High	Group8	ASR120Intermediate	Group6'	1.93	1.78	65.8031	73.057	70.2247	86.5169
PPI_030505-127	Age6-7mo	ASR110High	Group7	ASR120Intermediate	Group5'	1.58	1.47	29.7468	63.2911	4.7619	53.7415
PPI_030505-137	Age6-7mo	ASR110Intermediate	Group6	ASR120Low	Group2'	1.22	0.76	59.8361	50	-26.3158	-9.21053
PPI_030905-138	Age6-7mo	ASR110Intermediate	Group3	ASR120Low	Group2'	0.48	0.64	4.16667	45.8333	40.625	45.3125
PPI_030905-140	Age6-7mo	ASR110High	Group8	ASR120High	Group7'	2.06	2.41	18.932	14.5631	23.2365	31.5353
PPI_031305-144	Age4-5mo	ASR110High	Group7	ASR120Intermediate	Group6'	1.41	1.79	7.0922	21.9858	31.8436	60.3352
PPI_031305-147	Age4-5mo	ASR110Intermediate	Group4	ASR120Intermediate	Group5'	0.74	1.46	17.5676	17.5676	30.8219	58.2192
PPI_031305-149	Age4-5mo	ASR110High	Group8	ASR120Intermediate	Group6'	2.22	1.76	66.6667	68.9189	19.3182	77.2727
PPI_091507-697	Age6-7mo	ASR110Low	Group2	ASR120Low	Group1'	0.32	0.59	59.375	68.75	50.8475	57.6271	29.8	25.5
PPI_091507-703	Age6-7mo	ASR110Intermediate	Group5	ASR120Intermediate	Group5'	0.96	1.54	66.6667	46.875	-9.74026	54.5455	23.8	22.1
PPI_092407-708	Age6-7mo	ASR110High	Group7	ASR120Intermediate	Group6'	1.4	2.06	-25	-9.28571	24.2718	38.3495	24.4	23
PPI_100807-721	Age6-7mo	ASR110Low	Group1	ASR120Low	Group1'	0.18	0.57	66.6667	72.2222	3.50877	68.4211	38.2	27.8
PPI_100807-722	Age6-7mo	ASR110High	Group7	ASR120Intermediate	Group3'	1.34	1.13	20.8955	75.3731	-33.6283	8.84956	41.6	24.1
PPI_100807-724	Age6-7mo	ASR110Intermediate	Group4	ASR120Intermediate	Group3'	0.73	1.08	21.9178	60.274	25.9259	75.9259	48.9	23.8
PPI_100807-725	Age6-7mo	ASR110Low	Group2	ASR120Low	Group1'	0.44	0.44	4.54545	59.0909	54.5455	-79.5455	81.5	61.4
PPI_100807-734	Age6-7mo	ASR110Intermediate	Group6	ASR120Intermediate	Group3'	1.13	1.15	-15.9292	63.7168	-36.5217	8.69565	24.7	22.3
PPI_101507-740	Age6-7mo	ASR110Intermediate	Group6	ASR120Intermediate	Group5'	1.21	1.59	51.2397	47.9339	32.7044	50.3145	22.6	22.3
PPI_101507-741	Age6-7mo	ASR110Intermediate	Group5	ASR120Intermediate	Group3'	0.84	1.11	-5.95238	-48.8095	-18.018	-8.10811	62	56.4
PPI_102207-745	Age6-7mo	ASR110High	Group8	ASR120Intermediate	Group6'	1.96	1.98	65.3061	87.2449	46.4646	71.2121	23.4	23.1
PPI_102207-746	Age6-7mo	ASR110Intermediate	Group5	ASR120Intermediate	Group3'	0.93	0.96	75.2688	91.3978	-11.4583	52.0833	60.1	25.9
PPI_102207-747	Age6-7mo	ASR110Intermediate	Group5	ASR120Intermediate	Group3'	0.9	1	-37.7778	63.3333	-8	36	23.1	21.7
PPI_102207-750	Age6-7mo	ASR110Low	Group2	ASR120Intermediate	Group3'	0.4	1.07	20	65	52.3364	53.271	29	23.2
PPI_102207-752	Age6-7mo	ASR110Intermediate	Group6	ASR120High	Group8'	1.03	3.02	54.3689	90.2913	46.0265	72.5166	23.5	24.3
PPI_102207-753	Age6-7mo	ASR110High	Group7	ASR120Intermediate	Group5'	1.39	1.52	-5.03597	84.8921	36.1842	56.5789	46.9	42.8
PPI_102207-764	Age6-7mo	ASR110Intermediate	Group6	ASR120Intermediate	Group3'	1.11	1.07	67.5676	81.982	40.1869	52.3364	23.6	22.4
PPI_102207-765	Age6-7mo	ASR110Intermediate	Group6	ASR120Intermediate	Group3'	1.08	1.05	67.5926	61.1111	8.57143	34.2857	23.6	22.8
PPI_102207-766	Age6-7mo	ASR110High	Group7	ASR120Intermediate	Group4'	1.61	1.31	29.1925	45.9627	32.0611	41.9847	26	23.1
PPI_102207-767	Age6-7mo	ASR110High	Group7	ASR120Intermediate	Group5'	1.33	1.69	-97.7444	-11.2782	27.8107	21.3018	24.8	24.7
PPI_051512-01	Age2-3mo	ASR110Low	Group2	ASR120Low	Group2'	0.35	0.83	17.1429	31.4286	16.8675	19.2771
PPI_051512-04	Age2-3mo	ASR110High	Group7	ASR120High	Group7'	1.48	2.37	49.3243	50.6757	16.0338	38.8186
PPI_051512-06	Age2-3mo	ASR110Low	Group2	ASR120Low	Group2'	0.37	0.72	10.8108	72.973	36.1111	22.2222
PPI_051512-07	Age2-3mo	ASR110High	Group7	ASR120High	Group7'	1.29	2.27	7.75194	-17.8295	3.96476	3.0837
PPI_051712-23	Age2-3mo	ASR110Intermediate	Group3	ASR120Low	Group2'	0.45	0.85	64.4444	71.1111	21.1765	41.1765
PPI_051712-25	Age2-3mo	ASR110Intermediate	Group6	ASR120Intermediate	Group6'	1.01	2	60.396	44.5545	11	32.5
PPI_051712-28	Age2-3mo	ASR110High	Group8	ASR120High	Group8'	1.78	3.85	39.8876	14.0449	29.8701	8.83117
PPI_051712-33	Age2-3mo	ASR110Low	Group1	ASR120Low	Group1'	0.18	0.26	50	50	15.3846	53.8462
PPI_051712-36	Age2-3mo	ASR110Low	Group2	ASR120Intermediate	Group3'	0.3	1.05	53.3333	66.6667	57.1429	73.3333
PPI_051812-09	Age2-3mo	ASR110Low	Group1	ASR120Low	Group1'	0.25	0.28	56	84	35.7143	75
PPI_051812-12	Age2-3mo	ASR110Intermediate	Group6	ASR120Intermediate	Group3'	1.17	1.15	41.0256	85.4701	13.0435	81.7391
PPI_051812-30	Age2-3mo	ASR110Low	Group2	ASR120Low	Group2'	0.33	0.65	63.6364	72.7273	44.6154	52.3077
PPI_051812-31	Age2-3mo	ASR110Intermediate	Group3	ASR120Low	Group1'	0.54	0.43	57.4074	42.5926	18.6047	39.5349
PPI_052012-15	Age2-3mo	ASR110Intermediate	Group3	ASR120Intermediate	Group4'	0.57	1.23	50.8772	28.0702	-2.43902	-1.62602
PPI_052112-14	Age2-3mo	ASR110Intermediate	Group4	ASR120Intermediate	Group4'	0.75	1.35	38.6667	49.3333	30.3704	29.6296
PPI_052212-17	Age2-3mo	ASR110Intermediate	Group4	ASR120Intermediate	Group3'	0.68	1.07	73.5294	76.4706	46.729	55.1402
PPI_052212-20	Age2-3mo	ASR110Intermediate	Group3	ASR120Intermediate	Group5'	0.6	1.63	0	40	4.90798	22.0859
PPI_052212-22	Age2-3mo	ASR110Intermediate	Group5	ASR120Intermediate	Group4'	0.83	1.24	19.2771	32.5301	-19.3548	27.4194
PPI_052812-38	Age2-3mo	ASR110Intermediate	Group5	ASR120Intermediate	Group4'	0.81	1.39	37.037	51.8519	35.2518	41.7266
PPI_052812-39	Age2-3mo	ASR110Intermediate	Group3	ASR120Intermediate	Group5'	0.48	1.55	25	27.0833	36.7742	36.7742
PPI_012405-S4W13	Age2-3mo	ASR110High	Group7	ASR120High	Group8'	1.36	3.08	25.7353	41.1765	2.5974	-4.87013
PPI_020105-S4W02	Age2-3mo	ASR110Low	Group1	ASR120Low	Group1'	0.1	0.46	10	10	6.52174	8.69565
PPI_020105-S4W04	Age2-3mo	ASR110Low	Group1	ASR120Intermediate	Group5'	0.08	1.55	-112.5	0	18.0645	40.6452
PPI_020105-S4W06	Age2-3mo	ASR110High	Group8	ASR120High	Group8'	1.82	3.95	45.0549	68.6813	39.4937	55.9494
PPI_020105-S4W08	Age2-3mo	ASR110High	Group7	ASR120High	Group8'	1.56	3.97	31.4103	6.41026	11.335	44.8363
PPI_020205-S4W09	Age2-3mo	ASR110Intermediate	Group6	ASR120High	Group7'	1.16	2.63	3.44828	54.3103	-0.760456	9.5057
PPI_020205-S4W11	Age2-3mo	ASR110Intermediate	Group6	ASR120High	Group8'	1.05	3.17	5.71429	55.2381	20.5047	11.6719
PPI_020409-01	Age6-7mo	ASR110Low	Group1	ASR120Low	Group1'	0.22	0.14	40.9091	54.5455	-21.4286	28.5714
PPI_020409-02	Age6-7mo	ASR110Low	Group2	ASR120Low	Group2'	0.33	0.8	-39.3939	57.5758	-6.25	15
PPI_020409-03	Age6-7mo	ASR110Low	Group1	ASR120Low	Group1'	0.13	0.22	7.69231	30.7692	22.7273	45.4545
PPI_020409-04	Age6-7mo	ASR110High	Group7	ASR120Intermediate	Group3'	1.55	0.99	66.4516	72.2581	53.5354	51.5152
PPI_020605-S4W21	Age2-3mo	ASR110Intermediate	Group5	ASR120High	Group7'	0.87	2.8	6.89655	52.8736	24.6429	20.3571
PPI_020705-S4W15	Age2-3mo	ASR110High	Group8	ASR120High	Group8'	1.78	3.61	48.8764	58.9888	-2.77008	24.3767
PPI_021805-S4W20	Age2-3mo	ASR110High	Group7	ASR120High	Group7'	1.43	2.89	42.6573	37.7622	-18.3391	-7.26644
PPI_021805-S4W23	Age2-3mo	ASR110Intermediate	Group3	ASR120Intermediate	Group6'	0.61	1.87	11.4754	18.0328	19.2513	-8.55615
PPI_022705-S4W18	Age2-3mo	ASR110Intermediate	Group5	ASR120High	Group8'	0.94	3.67	32.9787	17.0213	24.5232	16.0763
PPI_022805-S4W25	Age2-3mo	ASR110Intermediate	Group6	ASR120Intermediate	Group6'	0.99	1.78	48.4848	41.4141	-41.573	-26.4045
PPI_022805-S4W28	Age2-3mo	ASR110Intermediate	Group5	ASR120High	Group8'	0.87	3.92	37.931	43.6782	6.37755	20.4082
PPI_022805-S4W30	Age2-3mo	ASR110Intermediate	Group4	ASR120High	Group8'	0.79	4.08	-34.1772	35.443	9.80392	10.5392
PPI_022805-S4W31	Age2-3mo	ASR110High	Group8	ASR120High	Group8'	3.44	7.53	6.39535	14.2442	18.8579	6.1089
PPI_022809-03	Age6-7mo	ASR110Low	Group1	ASR120Low	Group1'	0.09	0.14	44.4444	-55.5556	57.1429	57.1429
PPI_032809-04	Age6-7mo	ASR110Low	Group1	ASR120Low	Group1'	0.21	0.38	-9.52381	23.8095	52.6316	31.5789
PPI_032809-06	Age6-7mo	ASR110Intermediate	Group4	ASR120Intermediate	Group6'	0.7	1.81	30	70	6.62983	22.6519
PPI_032809-07	Age6-7mo	ASR110Low	Group1	ASR120Intermediate	Group3'	0.23	0.95	-13.0435	-17.3913	-1.05263	21.0526
PPI_032809-11	Age6-7mo	ASR110Low	Group1	ASR120Low	Group2'	0.17	0.87	47.0588	-88.2353	-20.6897	-5.74713
PPI_032809-12	Age6-7mo	ASR110Low	Group2	ASR120Intermediate	Group6'	0.41	1.8	21.9512	82.9268	35.5556	60
PPI_032809-13	Age6-7mo	ASR110Low	Group2	ASR120Intermediate	Group4'	0.31	1.31	-38.7097	-61.2903	33.5878	38.9313
PPI_032809-16	Age6-7mo	ASR110Intermediate	Group4	ASR120Intermediate	Group3'	0.71	1.05	57.7465	59.1549	16.1905	16.1905
PPI_032809-18	Age6-7mo	ASR110Low	Group1	ASR120Low	Group1'	0.19	0.44	52.6316	47.3684	6.81818	25
PPI_032809-19	Age6-7mo	ASR110Low	Group2	ASR120Low	Group1'	0.3	0.45	-30	40	2.22222	33.3333
PPI_032809-23	Age6-7mo	ASR110Low	Group1	ASR120Low	Group2'	0.23	0.77	47.8261	56.5217	46.7532	58.4416
PPI_032809-24	Age6-7mo	ASR110Low	Group2	ASR120Low	Group2'	0.43	0.69	55.814	72.093	-5.7971	24.6377
PPI_032809-25	Age6-7mo	ASR110Low	Group1	ASR120Low	Group1'	0.07	0.21	14.2857	42.8571	4.7619	66.6667
PPI_032809-26	Age6-7mo	ASR110Low	Group1	ASR120Low	Group1'	0.11	0.5	9.09091	0	42	14
PPI_032809-31	Age6-7mo	ASR110Intermediate	Group3	ASR120Intermediate	Group3'	0.56	0.9	33.9286	76.7857	26.6667	37.7778
PPI_032809-32	Age6-7mo	ASR110Low	Group2	ASR120Low	Group1'	0.34	0.54	47.0588	85.2941	40.7407	66.6667
PPI_102504-S4w02	Age2-3mo	ASR110Intermediate	Group6	ASR120High	Group8'	1.13	2.99	6.19469	22.1239	25.0836	35.1171
PPI_102504-S4W04	Age2-3mo	ASR110Intermediate	Group4	ASR120Intermediate	Group4'	0.72	1.28	-51.3889	13.8889	-2.34375	-59.375
PPI_102504-S4W17	Age2-3mo	ASR110High	Group8	ASR120Intermediate	Group6'	1.85	1.92	52.973	74.5946	29.6875	63.0208
PPI_102504-S4W21	Age2-3mo	ASR110High	Group7	ASR120Intermediate	Group6'	1.43	2.12	2.7972	-2.7972	-30.6604	-24.0566
PPI_102504-S4W24	Age2-3mo	ASR110Intermediate	Group4	ASR120High	Group7'	0.73	2.64	28.7671	30.137	-19.3182	-8.71212
PPI_103004-S4W06	Age2-3mo	ASR110High	Group8	ASR120High	Group7'	1.98	2.55	43.4343	17.6768	0.784314	10.9804
PPI_103004-S4W09	Age2-3mo	ASR110Intermediate	Group4	ASR120Intermediate	Group5'	0.62	1.56	-16.129	20.9677	23.7179	0.641026
PPI_103004-S4W14	Age2-3mo	ASR110Intermediate	Group4	ASR120High	Group8'	0.69	3.17	11.5942	7.24638	19.2429	8.20189
PPI_103004-S4W16	Age2-3mo	ASR110Intermediate	Group3	ASR120Intermediate	Group3'	0.49	1	26.5306	79.5918	-18	-3
PPI_103004-S4W19	Age2-3mo	ASR110Intermediate	Group5	ASR120High	Group7'	0.84	2.93	-16.6667	-48.8095	26.6212	-2.73038
PPI_110404-S4W25	Age2-3mo	ASR110Intermediate	Group6	ASR120Intermediate	Group4'	0.99	1.26	40.404	36.3636	68.254	48.4127
PPI_070405-02	Age4-5mo	ASR110Intermediate	Group5	ASR120Low	Group2'	0.8	0.68	66.25	83.75	-1.47059	32.3529	30.33	28.33
PPI_070405-03	Age4-5mo	ASR110Intermediate	Group4	ASR120Low	Group1'	0.75	0.46	25.3333	-22.6667	26.087	-17.3913	48.93	76.93
PPI_070405-06	Age4-5mo	ASR110Intermediate	Group6	ASR120Intermediate	Group5'	1.05	1.49	27.619	7.61905	30.8725	51.0067	30.13	31.13
PPI_070405-07	Age4-5mo	ASR110Intermediate	Group3	ASR120Intermediate	Group3'	0.58	1.13	27.5862	22.4138	14.1593	43.3628	34	26.2
PPI_070405-10	Age4-5mo	ASR110High	Group8	ASR120Intermediate	Group6'	2.05	1.76	24.878	49.2683	13.0682	10.7955	34.67	34.47
PPI_070405-11	Age4-5mo	ASR110Intermediate	Group5	ASR120Intermediate	Group3'	0.97	1.11	28.866	63.9175	-29.7297	-7.20721	34.73	45.27
PPI_070405-14	Age4-5mo	ASR110Low	Group1	ASR120Low	Group1'	0.19	0.08	26.3158	21.0526	-162.5	-150	39.87	57.73
PPI_070405-15	Age4-5mo	ASR110Intermediate	Group4	ASR120Intermediate	Group4'	0.65	1.29	3.07692	40	17.0543	32.5581	33.2	30.8
PPI_070405-18	Age4-5mo	ASR110High	Group8	ASR120High	Group7'	1.86	2.32	4.30108	51.6129	-9.05172	28.0172	33.53	34.8
PPI_070405-19	Age4-5mo	ASR110High	Group8	ASR120High	Group7'	2.72	2.4	42.2794	43.3824	34.1667	32.0833	37.73	39.67
PPI_070405-22	Age4-5mo	ASR110Intermediate	Group3	ASR120Intermediate	Group4'	0.54	1.32	-37.037	-1.85185	36.3636	14.3939	28.2	26.73
PPI_070405-23	Age4-5mo	ASR110High	Group7	ASR120Intermediate	Group5'	1.71	1.6	36.2573	28.0702	58.125	64.375	32.8	32.2
PPI_070405-26	Age4-5mo	ASR110Intermediate	Group4	ASR120Intermediate	Group3'	0.64	0.98	-10.9375	37.5	-39.7959	27.551	42.73	45.47
PPI_070405-27	Age4-5mo	ASR110High	Group8	ASR120High	Group8'	4.51	3.69	51.4412	67.8492	14.6341	50.6775	36.33	32.13
PPI_070405-28	Age4-5mo	ASR110Low	Group2	ASR120Low	Group1'	0.4	0.43	45	55	-93.0233	18.6047	29.47	36.13
PPI_090808-084	Age8-12mo	ASR110Low	Group2	ASR120Low	Group1'	0.41	0.52	60.9756	70.7317	76.9231	80.7692
PPI_091308-085	Age8-12mo	ASR110Low	Group2	ASR120Intermediate	Group3'	0.34	1.05	50	50	52.381	59.0476
PPI_091308-086	Age8-12mo	ASR110Low	Group2	ASR120Low	Group2'	0.43	0.82	65.1163	74.4186	67.0732	74.3902
PPI_091308-094	Age8-12mo	ASR110Low	Group1	ASR120Low	Group2'	0.25	0.64	12	68	56.25	73.4375
PPI_091308-095	Age8-12mo	ASR110Low	Group1	ASR120Low	Group1'	0.2	0.24	40	50	45.8333	45.8333
PPI_091308-096	Age8-12mo	ASR110Low	Group2	ASR120Intermediate	Group3'	0.37	1.06	64.8649	62.1622	62.2642	73.5849
PPI_091308-113	Age8-12mo	ASR110Low	Group1	ASR120Low	Group1'	0.13	0.31	23.0769	23.0769	51.6129	35.4839
PPI_091308-114	Age8-12mo	ASR110Low	Group1	ASR120Intermediate	Group4'	0.19	1.3	36.8421	15.7895	30	23.0769
PPI_100708-134	Age6-7mo	ASR110High	Group7	ASR120Intermediate	Group4'	1.59	1.25	86.1635	84.9057	82.4	82.4
PPI_100708-135	Age6-7mo	ASR110Intermediate	Group4	ASR120Intermediate	Group3'	0.75	1.03	20	57.3333	11.6505	36.8932
PPI_100708-136	Age6-7mo	ASR110High	Group7	ASR120Intermediate	Group5'	1.41	1.63	40.4255	67.3759	35.5828	36.8098
PPI_100708-154	Age6-7mo	ASR110Low	Group2	ASR120Low	Group1'	0.38	0.56	10.5263	23.6842	-5.35714	14.2857
PPI_100708-155	Age8-12mo	ASR110Intermediate	Group3	ASR120Low	Group1'	0.48	0.45	62.5	77.0833	8.88889	44.4444
PPI_100708-156	Age8-12mo	ASR110Intermediate	Group5	ASR120Low	Group2'	0.85	0.85	14.1176	60	48.2353	35.2941
PPI_102108-174	Age6-7mo	ASR110Low	Group2	ASR120Low	Group2'	0.31	0.63	54.8387	74.1935	-9.52381	7.93651
PPI_102108-175	Age6-7mo	ASR110Intermediate	Group3	ASR120Intermediate	Group5'	0.45	1.6	51.1111	68.8889	78.125	83.75
PPI_102108-176	Age6-7mo	ASR110Intermediate	Group4	ASR120Intermediate	Group4'	0.66	1.2	25.7576	60.6061	20	25
PPI_102508-185	Age6-7mo	ASR110High	Group8	ASR120High	Group7'	1.85	2.51	17.8378	25.9459	-1.19522	-11.5538
PPI_102508-186	Age6-7mo	ASR110Low	Group2	ASR120Low	Group2'	0.42	0.76	42.8571	57.1429	11.8421	-5.26316
PPI_111606-02	Age8-12mo	ASR110Intermediate	Group3	ASR120Low	Group1'	0.48	0.42	66.6667	52.0833	52.381	66.6667	23.6	22.6
PPI_111606-06	Age8-12mo	ASR110Intermediate	Group3	ASR120Low	Group1'	0.58	0.51	-24.1379	34.4828	23.5294	15.6863	23.5	28.4
PPI_111606-15	Age8-12mo	ASR110Intermediate	Group3	ASR120Low	Group2'	0.61	0.69	-19.6721	22.9508	7.24638	24.6377	26.1	34
PPI_112606-04	Age8-12mo	ASR110Intermediate	Group3	ASR120Low	Group1'	0.48	0.5	56.25	45.8333	12	70	28	54.9
PPI_072605-12	Age2-3mo	ASR110High	Group7	ASR120High	Group7'	1.48	2.67	25.6757	54.7297	-0.374532	28.839	33.13	30.47
PPI_072605-14	Age2-3mo	ASR110High	Group7	ASR120High	Group7'	1.32	2.67	-6.81818	-11.3636	-11.236	0.374532	37.93	32.33
PPI_072605-2	Age2-3mo	ASR110High	Group8	ASR120High	Group8'	1.96	3.38	19.3878	9.18367	0.591716	24.2604	33.47	32.13
PPI_072605-3	Age2-3mo	ASR110High	Group8	ASR120High	Group8'	3.84	4.35	44.5312	45.0521	30.3448	58.8506	36	38.53
PPI_072605-43	Age2-3mo	ASR110Intermediate	Group6	ASR120High	Group7'	1.25	2.76	36.8	40	2.53623	37.6812	31.33	32.73
PPI_072605-49	Age2-3mo	ASR110High	Group7	ASR120High	Group8'	1.5	4	2.66667	41.3333	9.25	12	29.2	33.6
PPI_072705-103	Age2-3mo	ASR110Intermediate	Group5	ASR120High	Group7'	0.83	2.83	-84.3373	-24.0964	27.5618	19.788	35.93	33.07
PPI_072705-104	Age2-3mo	ASR110High	Group7	ASR120High	Group8'	1.66	3.34	39.759	50.6024	10.479	20.6587	31.4	31.2
PPI_072705-105	Age2-3mo	ASR110High	Group7	ASR120High	Group7'	1.45	2.5	0	30.3448	-15.6	12.4	50.93	34
PPI_072705-63	Age2-3mo	ASR110High	Group7	ASR120Intermediate	Group5'	1.27	1.75	-6.29921	-5.51181	-42.8571	-6.85714	46.33	38.93
PPI_072705-73	Age2-3mo	ASR110High	Group8	ASR120High	Group8'	1.77	4.86	22.0339	32.2034	29.2181	23.4568	50.07	34.67
PPI_072705-77	Age2-3mo	ASR110Low	Group2	ASR120Intermediate	Group6'	0.4	1.83	-12.5	27.5	36.612	54.0984	51.53	36.87
PPI_072805-44	Age2-3mo	ASR110Intermediate	Group4	ASR120High	Group8'	0.7	2.99	28.5714	57.1429	14.7157	29.097	59	35.4
PPI_072805-45	Age2-3mo	ASR110Intermediate	Group4	ASR120High	Group8'	0.74	3.42	18.9189	45.9459	21.345	43.8596	33.6	33.33
PPI_072805-47	Age2-3mo	ASR110Intermediate	Group5	ASR120High	Group8'	0.81	3.63	-64.1975	-46.9136	-2.75482	26.4463	39.13	35.87
PPI_072905-131	Age2-3mo	ASR110Intermediate	Group4	ASR120Intermediate	Group6'	0.65	2.05	-26.1538	-23.0769	7.80488	22.439	37.47	30.67
PPI_072905-26	Age2-3mo	ASR110Intermediate	Group4	ASR120High	Group7'	0.76	2.79	-50	-44.7368	1.07527	-15.4122	29.87	36.07
PPI_072905-27	Age2-3mo	ASR110Intermediate	Group6	ASR120Intermediate	Group5'	1.19	1.75	-15.9664	23.5294	-40.5714	40	33.2	32.73
PPI_073005-38	Age2-3mo	ASR110Intermediate	Group4	ASR120Intermediate	Group5'	0.7	1.72	8.57143	1.42857	30.814	3.48837	57.13	30.6
PPI_073005-39	Age2-3mo	ASR110High	Group8	ASR120High	Group8'	2.57	5.83	14.0078	-6.22568	21.9554	29.1595	39.2	35.53
PPI_022708-007	Age4-5mo	ASR110High	Group8	ASR120High	Group7'	1.98	2.44	29.2929	38.3838	28.2787	63.5246	23.3	22.7
PPI_022708-008	Age4-5mo	ASR110Intermediate	Group3	ASR120Low	Group2'	0.6	0.67	50	65	-52.2388	29.8507	38.6	36.8
PPI_022708-009	Age4-5mo	ASR110High	Group8	ASR120High	Group7'	1.82	2.25	-1.64835	60.989	27.5556	58.6667	24.2	23.5
PPI_022708-011	Age4-5mo	ASR110Intermediate	Group5	ASR120Intermediate	Group4'	0.8	1.35	57.5	68.75	-25.1852	20.7407	29.8	23.3
PPI_022708-012	Age4-5mo	ASR110Low	Group2	ASR120Intermediate	Group4'	0.36	1.16	-38.8889	-77.7778	-84.4828	-41.3793	28.2	22.2
PPI_022708-014	Age4-5mo	ASR110Intermediate	Group4	ASR120Intermediate	Group3'	0.78	0.99	61.5385	78.2051	32.3232	75.7576	23	22.1
PPI_022708-016	Age4-5mo	ASR110Intermediate	Group4	ASR120Low	Group2'	0.78	0.72	46.1538	75.641	56.9444	45.8333	24.9	58.3
PPI_022708-017	Age4-5mo	ASR110Low	Group2	ASR120Low	Group2'	0.3	0.68	-10	30	42.6471	33.8235	33.9	23.6
PPI_022708-018	Age4-5mo	ASR110Intermediate	Group4	ASR120Intermediate	Group3'	0.67	1	43.2836	-73.1343	12	57	31.4	24.1
PPI_022708-019	Age4-5mo	ASR110Intermediate	Group5	ASR120Intermediate	Group4'	0.9	1.3	-23.3333	-27.7778	-10.7692	-13.8462	46.3	23.6
PPI_022708-025	Age8-12mo	ASR110Low	Group1	ASR120Low	Group1'	0.23	0.2	30.4348	60.8696	25	30	56.1	55.6
PPI_022708-026	Age8-12mo	ASR110Intermediate	Group3	ASR120Low	Group2'	0.45	0.65	-20	44.4444	36.9231	30.7692	22.7	23.2
PPI_022708-027	Age8-12mo	ASR110Intermediate	Group4	ASR120Low	Group1'	0.76	0.6	86.8421	84.2105	45	73.3333	24.2	21.8
PPI_022708-028	Age8-12mo	ASR110Low	Group2	ASR120Low	Group1'	0.36	0.42	25	41.6667	11.9048	26.1905	62	36.2
PPI_022708-037	Age4-5mo	ASR110Intermediate	Group6	ASR120Low	Group2'	1.11	0.88	70.2703	77.4775	35.2273	69.3182	111	89.5
PPI_022708-039	Age4-5mo	ASR110Low	Group2	ASR120Low	Group2'	0.3	0.85	-116.667	-46.6667	-41.1765	5.88235	38	20.9
PPI_022708-040	Age4-5mo	ASR110Intermediate	Group6	ASR120Low	Group2'	1.03	0.81	67.9612	63.1068	-25.9259	22.2222	24	29
PPI_022708-048	Age4-5mo	ASR110Low	Group2	ASR120Intermediate	Group5'	0.34	1.44	29.4118	29.4118	-30.5556	6.94444	27.9	23.2
PPI_022708-049	Age4-5mo	ASR110Low	Group2	ASR120Intermediate	Group4'	0.4	1.39	-22.5	37.5	29.4964	46.7626	26.3	24.9
PPI_022708-086	Age8-12mo	ASR110Low	Group2	ASR120Low	Group2'	0.32	0.82	43.75	53.125	34.1463	40.2439	118.5	63.1
PPI_022708-087	Age8-12mo	ASR110Intermediate	Group5	ASR120Low	Group2'	0.82	0.85	4.87805	40.2439	4.70588	50.5882	33.5	23
PPI_022708-089	Age8-12mo	ASR110Intermediate	Group4	ASR120Low	Group1'	0.79	0.51	36.7089	34.1772	-64.7059	-17.6471	23.6	25.1
PPI_022708-093	Age8-12mo	ASR110Low	Group1	ASR120Low	Group1'	0.16	0.27	-37.5	-137.5	-3.7037	3.7037	21.5	37.6
PPI_022708-094	Age8-12mo	ASR110Low	Group2	ASR120Low	Group1'	0.34	0.4	52.9412	55.8824	32.5	32.5	53.7	55.8
PPI_022708-096	Age8-12mo	ASR110Intermediate	Group5	ASR120Low	Group2'	0.87	0.75	12.6437	13.7931	-22.6667	6.66667	23.8	22.6
PPI_022708-097	Age8-12mo	ASR110Intermediate	Group4	ASR120Low	Group2'	0.62	0.64	41.9355	54.8387	34.375	45.3125	28.3	61
PPI_022708-100	Age8-12mo	ASR110Intermediate	Group4	ASR120Intermediate	Group3'	0.63	1.01	25.3968	19.0476	33.6634	52.4752	25.3	23.9
PPI_022708-102	Age8-12mo	ASR110Low	Group1	ASR120Low	Group2'	0.24	0.82	-20.8333	-33.3333	-3.65854	-6.09756	25.5	24.9
PPI_022708-167	Age8-12mo	ASR110Low	Group2	ASR120Low	Group1'	0.35	0.43	17.1429	42.8571	-9.30233	30.2326	80	128.6
PPI_022708-169	Age8-12mo	ASR110Intermediate	Group6	ASR120Intermediate	Group3'	1.25	1.03	12.8	46.4	0	3.8835	24.6	66.4
PPI_022708-170	Age8-12mo	ASR110Low	Group1	ASR120Low	Group1'	0.22	0.18	36.3636	22.7273	55.5556	33.3333	197.4	166.2
PPI_032409-003	Age6-7mo	ASR110Intermediate	Group6	ASR120High	Group7'	1.1	2.54	-34.5455	-0.909091	8.26772	-1.9685
PPI_032409-007	Age6-7mo	ASR110Low	Group2	ASR120Low	Group2'	0.3	0.63	23.3333	56.6667	42.8571	69.8413
PPI_032409-008	Age6-7mo	ASR110Intermediate	Group4	ASR120Low	Group2'	0.66	0.81	63.6364	62.1212	37.037	59.2593
PPI_032409-009	Age6-7mo	ASR110Intermediate	Group6	ASR120Intermediate	Group5'	1.24	1.45	77.4194	83.0645	49.6552	61.3793
PPI_032409-010	Age6-7mo	ASR110Intermediate	Group4	ASR120Intermediate	Group3'	0.68	1.09	-1.47059	-8.82353	8.25688	21.1009
PPI_032409-016	Age6-7mo	ASR110Intermediate	Group4	ASR120Intermediate	Group3'	0.79	0.97	26.5823	20.2532	19.5876	51.5464
PPI_032409-018	Age6-7mo	ASR110Intermediate	Group6	ASR120Intermediate	Group3'	1.22	0.95	32.7869	42.623	22.1053	35.7895
PPI_032409-058	Age6-7mo	ASR110Intermediate	Group6	ASR120Intermediate	Group4'	1.04	1.33	68.2692	64.4231	57.1429	58.6466
PPI_032409-059	Age6-7mo	ASR110Intermediate	Group5	ASR120Intermediate	Group3'	0.8	0.96	-6.25	20	15.625	54.1667
PPI_032409-066	Age6-7mo	ASR110Intermediate	Group6	ASR120Intermediate	Group6'	1.08	2.09	-5.55556	19.4444	32.0574	30.622
PPI_032409-067	Age6-7mo	ASR110Low	Group2	ASR120Low	Group1'	0.34	0.47	20.5882	50	17.0213	46.8085
PPI_032409-075	Age4-5mo	ASR110Intermediate	Group4	ASR120Intermediate	Group4'	0.7	1.36	1.42857	31.4286	28.6765	52.2059
PPI_032409-076	Age4-5mo	ASR110Intermediate	Group3	ASR120Intermediate	Group6'	0.56	1.99	35.7143	66.0714	3.01508	28.6432
PPI_032409-077	Age4-5mo	ASR110Intermediate	Group4	ASR120Intermediate	Group4'	0.77	1.16	23.3766	25.974	-18.1034	3.44828
PPI_032409-078	Age4-5mo	ASR110Intermediate	Group5	ASR120High	Group7'	0.95	2.32	16.8421	21.0526	-15.0862	-18.1034
PPI_032409-079	Age4-5mo	ASR110High	Group8	ASR120Intermediate	Group6'	2.12	2.19	34.9057	4.71698	-11.4155	13.242
PPI_032409-081	Age4-5mo	ASR110Intermediate	Group6	ASR120High	Group7'	1.25	2.33	71.2	90.4	21.03	32.1888
PPI_032409-083	Age4-5mo	ASR110Intermediate	Group5	ASR120Intermediate	Group6'	0.92	2.16	18.4783	48.913	11.5741	25.9259
PPI_032409-084	Age4-5mo	ASR110High	Group7	ASR120Intermediate	Group6'	1.27	1.92	-17.3228	18.8976	-3.64583	-31.25
PPI_032409-086	Age4-5mo	ASR110Low	Group2	ASR120Low	Group1'	0.26	0.41	80.7692	84.6154	29.2683	0
PPI_032409-087	Age4-5mo	ASR110Low	Group2	ASR120Low	Group2'	0.34	0.87	32.3529	32.3529	-8.04598	42.5287
PPI_032409-090	Age4-5mo	ASR110Intermediate	Group6	ASR120Intermediate	Group6'	1.08	1.94	37.037	66.6667	47.4227	63.9175
PPI_032409-092	Age4-5mo	ASR110High	Group8	ASR120Intermediate	Group6'	1.98	1.87	19.697	56.5657	0	17.6471
PPI_032409-094	Age4-5mo	ASR110Intermediate	Group6	ASR120Intermediate	Group6'	1.13	2.13	-16.8142	5.30973	-4.22535	-2.8169
PPI_032409-096	Age4-5mo	ASR110Intermediate	Group4	ASR120Intermediate	Group4'	0.72	1.26	-20.8333	41.6667	31.746	16.6667
PPI_032409-244	Age6-7mo	ASR110Intermediate	Group4	ASR120Intermediate	Group3'	0.74	1.09	-6.75676	41.8919	17.4312	26.6055
PPI_032409-245	Age8-12mo	ASR110High	Group8	ASR120Intermediate	Group5'	1.81	1.66	51.9337	75.1381	55.4217	75.3012
PPI_032409-246	Age8-12mo	ASR110High	Group7	ASR120Intermediate	Group6'	1.4	2.06	22.1429	50.7143	56.7961	81.5534
PPI_032409-247	Age8-12mo	ASR110High	Group8	ASR120Intermediate	Group6'	2	2.2	60.5	83	58.1818	60.4545
PPI_032409-248	Age8-12mo	ASR110High	Group7	ASR120Intermediate	Group6'	1.6	2.05	83.125	77.5	71.2195	80.4878
PPI_032509-376	Age4-5mo	ASR110High	Group7	ASR120Intermediate	Group6'	1.43	1.94	2.0979	13.2867	5.6701	-15.4639
PPI_032509-379	Age4-5mo	ASR110Intermediate	Group4	ASR120Intermediate	Group3'	0.66	1.14	48.4848	69.697	38.5965	37.7193
PPI_032509-380	Age4-5mo	ASR110Intermediate	Group5	ASR120Intermediate	Group4'	0.9	1.16	21.1111	16.6667	6.03448	5.17241
PPI_032509-381	Age4-5mo	ASR110Intermediate	Group6	ASR120Intermediate	Group5'	1.11	1.75	-33.3333	-17.1171	-9.14286	-4
PPI_032509-382	Age4-5mo	ASR110Intermediate	Group5	ASR120Low	Group2'	0.97	0.82	46.3918	58.7629	24.3902	53.6585
PPI_090507-01	Age6-7mo	ASR110High	Group8	ASR120Intermediate	Group6'	1.98	2.17	43.9394	71.7172	13.8249	60.3687	60.6	21.7
PPI_090607-02	Age6-7mo	ASR110Intermediate	Group5	ASR120Intermediate	Group3'	0.94	1.07	40.4255	85.1064	28.0374	78.5047	31.6	22.6
PPI_090607-03	Age6-7mo	ASR110Intermediate	Group4	ASR120Intermediate	Group4'	0.78	1.35	-16.6667	47.4359	2.96296	-11.1111	30.4	22.7
PPI_091007-08	Age6-7mo	ASR110Intermediate	Group4	ASR120Intermediate	Group4'	0.71	1.18	47.8873	70.4225	36.4407	67.7966	25.4	24.3
PPI_100907-05	Age4-5mo	ASR110Intermediate	Group4	ASR120Intermediate	Group5'	0.65	1.64	43.0769	29.2308	2.43902	-1.21951	23.5	23.7
PPI_101507-01	Age4-5mo	ASR110Intermediate	Group3	ASR120Intermediate	Group5'	0.52	1.46	-11.5385	-132.692	33.5616	17.8082	60.5	22.4
PPI_101507-03	Age4-5mo	ASR110Low	Group2	ASR120Intermediate	Group3'	0.33	0.91	54.5455	75.7576	-41.7582	26.3736	20.2	25.3
PPI_032609-1G	Age2-3mo	ASR110Intermediate	Group5	ASR120Intermediate	Group5'	0.89	1.52	25.8427	43.8202	-7.23684	-8.55263
PPI_032609-2A	Age2-3mo	ASR110Low	Group2	ASR120Intermediate	Group3'	0.29	1.06	17.2414	58.6207	8.49057	11.3208
PPI_032609-2F	Age2-3mo	ASR110Intermediate	Group3	ASR120Low	Group2'	0.5	0.74	26	32	14.8649	35.1351
PPI_032609-4A	Age2-3mo	ASR110Low	Group2	ASR120Intermediate	Group3'	0.42	1	54.7619	78.5714	59	72
PPI_032609-4B	Age2-3mo	ASR110Low	Group2	ASR120Low	Group2'	0.31	0.81	25.8065	58.0645	16.0494	19.7531
PPI_032609-4G	Age2-3mo	ASR110High	Group7	ASR120High	Group8'	1.26	3.36	12.6984	10.3175	2.67857	10.119
PPI_032609-6C	Age2-3mo	ASR110Intermediate	Group3	ASR120Intermediate	Group4'	0.5	1.33	48	12	37.594	12.0301
PPI_032609-7C	Age2-3mo	ASR110Low	Group2	ASR120Low	Group2'	0.26	0.78	65.3846	65.3846	37.1795	65.3846
PPI_032609-7E	Age2-3mo	ASR110Intermediate	Group5	ASR120Intermediate	Group4'	0.82	1.39	-17.0732	4.87805	7.19424	27.3381
PPI_032609-8D	Age2-3mo	ASR110Intermediate	Group5	ASR120Intermediate	Group3'	0.92	0.9	88.0435	50	67.7778	80
PPI_032709-2E	Age2-3mo	ASR110High	Group8	ASR120High	Group8'	1.79	2.95	22.3464	31.2849	2.37288	31.5254
PPI_032809-1D	Age2-3mo	ASR110Intermediate	Group6	ASR120Intermediate	Group5'	1.06	1.71	-0.943396	12.2642	5.84795	15.7895
PPI_032809-2B	Age2-3mo	ASR110Intermediate	Group4	ASR120Intermediate	Group6'	0.73	2.03	-56.1644	-13.6986	26.1084	25.1232
PPI_032809-2D	Age2-3mo	ASR110High	Group8	ASR120High	Group7'	2.06	2.71	22.3301	29.1262	11.0701	25.4613
PPI_032809-7C	Age2-3mo	ASR110High	Group7	ASR120Intermediate	Group5'	1.37	1.57	7.29927	-0.729927	-7.00637	-1.91083
PPI_040709-2B	Age2-3mo	ASR110Low	Group1	ASR120Low	Group1'	0.23	0.57	30.4348	47.8261	15.7895	26.3158
PPI_040709-3A	Age2-3mo	ASR110Intermediate	Group5	ASR120Intermediate	Group3'	0.94	1.04	8.51064	25.5319	10.5769	21.1538
PPI_040709-6C	Age2-3mo	ASR110Low	Group1	ASR120Intermediate	Group4'	0.08	1.39	-12.5	12.5	50.3597	76.259
PPI_041009-1A	Age2-3mo	ASR110Intermediate	Group4	ASR120Low	Group2'	0.64	0.81	29.6875	54.6875	28.3951	40.7407
PPI_041009-7B	Age2-3mo	ASR110Intermediate	Group4	ASR120Intermediate	Group5'	0.72	1.69	18.0556	37.5	20.1183	14.7929
PPI_092609-3	Age2-3mo	ASR110Low	Group1	ASR120Low	Group2'	0.13	0.89	-23.0769	38.4615	-21.3483	17.9775
PPI_092709-4	Age2-3mo	ASR110High	Group8	ASR120High	Group8'	2.29	5.51	-10.4803	-63.3188	-19.7822	23.2305
PPI_092809-4	Age2-3mo	ASR110Intermediate	Group6	ASR120High	Group7'	1.18	2.86	47.4576	63.5593	-15.035	9.44056
PPI_100209-4	Age2-3mo	ASR110Intermediate	Group4	ASR120Intermediate	Group5'	0.71	1.51	7.04225	60.5634	7.94702	-7.94702
PPI_100409-6	Age2-3mo	ASR110High	Group7	ASR120Intermediate	Group6'	1.38	2.14	11.5942	22.4638	0	-4.20561
PPI_100609-4	Age2-3mo	ASR110High	Group8	ASR120High	Group8'	2.36	3.03	33.4746	50	-26.4026	23.4323
PPI_031708-046	Age4-5mo	ASR110Low	Group2	ASR120Low	Group2'	0.27	0.75	44.4444	77.7778	56	76	77.6	22.6
PPI_031708-047	Age4-5mo	ASR110Low	Group1	ASR120Low	Group2'	0.18	0.83	-122.222	-38.8889	40.9639	14.4578	56.5	65.7
PPI_031708-052	Age4-5mo	ASR110High	Group7	ASR120Intermediate	Group5'	1.59	1.47	40.8805	56.6038	19.0476	66.6667	33.8	32.2
PPI_031708-060	Age4-5mo	ASR110Intermediate	Group5	ASR120Low	Group2'	0.87	0.88	-1.14943	0	23.8636	44.3182	23.1	36.9
PPI_031708-063	Age4-5mo	ASR110Intermediate	Group5	ASR120Intermediate	Group4'	0.97	1.4	-31.9588	29.8969	45	50	46.2	24.5
PPI_031708-064	Age4-5mo	ASR110Intermediate	Group4	ASR120Intermediate	Group5'	0.74	1.48	10.8108	71.6216	15.5405	64.1892	27.2	23.1
PPI_031708-069	Age4-5mo	ASR110Intermediate	Group4	ASR120Intermediate	Group3'	0.69	0.99	37.6812	71.0145	32.3232	66.6667	45.9	40.7
PPI_031708-070	Age4-5mo	ASR110Intermediate	Group3	ASR120Intermediate	Group5'	0.49	1.6	44.898	51.0204	-9.375	11.875	27.6	23.7
PPI_031708-076	Age4-5mo	ASR110Intermediate	Group5	ASR120Intermediate	Group4'	0.89	1.18	32.5843	23.5955	-14.4068	19.4915	20.2	23.2
PPI_031708-081	Age4-5mo	ASR110Intermediate	Group4	ASR120Low	Group2'	0.72	0.86	-5.55556	31.9444	10.4651	33.7209	24.7	22
PPI_031708-084	Age4-5mo	ASR110High	Group7	ASR120Intermediate	Group5'	1.63	1.52	53.3742	74.2331	48.0263	63.1579	23.7	22.9
PPI_031708-085	Age4-5mo	ASR110High	Group8	ASR120High	Group7'	3.07	2.66	23.127	48.5342	33.8346	60.1504	24	23
PPI_031708-086	Age4-5mo	ASR110Intermediate	Group5	ASR120Intermediate	Group4'	0.8	1.24	26.25	50	30.6452	56.4516	25.4	23.7
PPI_031708-087	Age4-5mo	ASR110Intermediate	Group5	ASR120Intermediate	Group5'	0.96	1.44	30.2083	60.4167	42.3611	13.1944	25	23.7
PPI_031708-094	Age4-5mo	ASR110Intermediate	Group4	ASR120Low	Group1'	0.69	0.27	52.1739	79.7101	-44.4444	7.40741	34.4	41.2
PPI_031708-099	Age4-5mo	ASR110High	Group7	ASR120Intermediate	Group5'	1.3	1.56	48.4615	65.3846	42.3077	71.1538	23.7	23.2
PPI_031708-102	Age4-5mo	ASR110Intermediate	Group3	ASR120Low	Group1'	0.47	0.58	-6.38298	-19.1489	-10.3448	-1.72414	31.7	25.9
PPI_031708-103	Age4-5mo	ASR110Intermediate	Group3	ASR120Intermediate	Group3'	0.56	1.14	-89.2857	33.9286	37.7193	61.4035	24.6	27.2
PPI_031708-113	Age4-5mo	ASR110High	Group7	ASR120High	Group8'	1.57	3.27	-4.4586	0.636943	-11.9266	-18.0428	26.6	24.3
PPI_031708-125	Age4-5mo	ASR110Intermediate	Group3	ASR120Low	Group2'	0.55	0.81	45.4545	63.6364	-27.1605	25.9259	73	25.5
PPI_030509-03B3	Age4-5mo	ASR110Intermediate	Group4	ASR120Intermediate	Group4'	0.72	1.21	86.1111	86.1111	66.1157	88.4298
PPI_030609-08B1	Age4-5mo	ASR110Low	Group1	ASR120Low	Group1'	0.24	0.38	16.6667	62.5	76.3158	76.3158
PPI_030609-10B2	Age4-5mo	ASR110Low	Group2	ASR120Low	Group1'	0.42	0.59	64.2857	38.0952	28.8136	27.1186
PPI_030609-15A2	Age4-5mo	ASR110Low	Group2	ASR120Low	Group2'	0.35	0.72	48.5714	62.8571	-4.16667	63.8889
PPI_030709-07B1	Age4-5mo	ASR110Low	Group2	ASR120Low	Group2'	0.38	0.69	15.7895	0	52.1739	69.5652
PPI_030709-08A1	Age4-5mo	ASR110Intermediate	Group3	ASR120Intermediate	Group3'	0.54	1.08	27.7778	22.2222	24.0741	18.5185
PPI_030709-08B2	Age4-5mo	ASR110High	Group8	ASR120Intermediate	Group4'	1.78	1.35	71.3483	85.3933	80.7407	78.5185
PPI_030709-18A2	Age4-5mo	ASR110Intermediate	Group6	ASR120Low	Group2'	1.02	0.85	70.5882	79.4118	42.3529	68.2353
PPI_031409-07C2	Age4-5mo	ASR110Intermediate	Group4	ASR120Intermediate	Group3'	0.62	1.06	43.5484	70.9677	41.5094	67.9245
PPI_031409-07C3	Age4-5mo	ASR110Intermediate	Group5	ASR120Intermediate	Group4'	0.86	1.37	61.6279	69.7674	30.6569	35.7664
PPI_031709-10C2	Age4-5mo	ASR110High	Group7	ASR120Intermediate	Group5'	1.4	1.48	95.7143	95	93.2432	94.5946
PPI_031809-12A2	Age4-5mo	ASR110High	Group8	ASR120Intermediate	Group3'	1.82	1.15	65.9341	83.5165	62.6087	66.9565
PPI_032209-18C2	Age4-5mo	ASR110Intermediate	Group6	ASR120Intermediate	Group3'	1	1.07	25	12	14.9533	15.8879
PPI_032209-18C3	Age4-5mo	ASR110Intermediate	Group6	ASR120Intermediate	Group5'	1.17	1.54	80.3419	77.7778	86.3636	64.2857
PPI_032309-11B1	Age4-5mo	ASR110Low	Group2	ASR120Low	Group2'	0.37	0.67	43.2432	86.4865	49.2537	35.8209
PPI_032309-11B3	Age4-5mo	ASR110Intermediate	Group5	ASR120Intermediate	Group5'	0.9	1.62	25.5556	67.7778	46.2963	47.5309
PPI_041009-09A2	Age4-5mo	ASR110High	Group7	ASR120Intermediate	Group6'	1.45	2	24.8276	35.8621	10	11.5
PPI_041509-13C3	Age2-3mo	ASR110High	Group8	ASR120High	Group7'	2.14	2.86	-14.9533	-15.4206	17.8322	2.7972
PPI_041609-10A1	Age2-3mo	ASR110Intermediate	Group3	ASR120Low	Group2'	0.59	0.74	6.77966	44.0678	21.6216	14.8649
PPI_012808-0B1	Age2-3mo	ASR110Intermediate	Group6	ASR120Intermediate	Group6'	1.22	1.98	19.6721	-9.01639	-10.101	-10.101	26.7	22.6
PPI_012808-0B3	Age2-3mo	ASR110Intermediate	Group6	ASR120High	Group7'	1.05	2.67	38.0952	33.3333	41.573	20.9738	23.4	22.3
PPI_012808-0B4	Age2-3mo	ASR110Intermediate	Group5	ASR120Intermediate	Group6'	0.83	2.14	24.0964	38.5542	3.27103	4.20561	25.2	24.2
PPI_012808-0B5	Age2-3mo	ASR110Intermediate	Group5	ASR120Intermediate	Group5'	0.96	1.44	30.2083	70.8333	22.2222	22.9167	25.6	26.8
PPI_121707-005	Age4-5mo	ASR110Intermediate	Group3	ASR120Intermediate	Group5'	0.5	1.59	-64	44	-0.628931	38.3648	36.4	24.1
PPI_121707-015	Age4-5mo	ASR110Intermediate	Group5	ASR120Intermediate	Group5'	0.94	1.62	-8.51064	-5.31915	15.4321	33.3333	24.7	25.8
PPI_121707-017	Age4-5mo	ASR110Intermediate	Group5	ASR120Intermediate	Group3'	0.94	1.07	45.7447	57.4468	25.2336	57.9439	24.3	73.9
PPI_121707-019	Age4-5mo	ASR110Intermediate	Group5	ASR120Low	Group2'	0.85	0.7	41.1765	38.8235	34.2857	40	23.3	22
PPI_121707-020	Age4-5mo	ASR110Intermediate	Group6	ASR120Intermediate	Group3'	1.22	0.93	37.7049	58.1967	16.129	51.6129	24	30.7
PPI_121707-021	Age4-5mo	ASR110Intermediate	Group6	ASR120Intermediate	Group6'	1.22	1.77	11.4754	76.2295	57.0621	54.2373	25.3	22.7
PPI_121707-028	Age4-5mo	ASR110Low	Group2	ASR120High	Group7'	0.35	2.58	-100	-102.857	45.3488	29.845	30.8	25.5
PPI_121707-029	Age4-5mo	ASR110Low	Group1	ASR120Low	Group2'	0.14	0.82	-35.7143	7.14286	41.4634	58.5366	77.8	25.9
PPI_121707-033	Age4-5mo	ASR110Intermediate	Group3	ASR120Intermediate	Group3'	0.52	1.07	13.4615	84.6154	-7.47664	36.4486	30.7	38
PPI_121707-036	Age4-5mo	ASR110Low	Group2	ASR120Intermediate	Group5'	0.44	1.74	-25	63.6364	35.0575	56.3218	53.4	22.7
PPI_121707-046	Age4-5mo	ASR110Intermediate	Group3	ASR120Low	Group2'	0.58	0.88	-13.7931	17.2414	0	29.5455	91.8	24.3
PPI_121707-051	Age4-5mo	ASR110Intermediate	Group3	ASR120Low	Group1'	0.58	0.28	46.5517	63.7931	-17.8571	57.1429	56.2	28.3
PPI_121707-055	Age4-5mo	ASR110Intermediate	Group5	ASR120Intermediate	Group3'	0.91	1.07	49.4505	83.5165	-26.1682	47.6636	23.8	45.1
PPI_011606-21	Age4-5mo	ASR110Low	Group2	ASR120Intermediate	Group4'	0.34	1.2	70.5882	14.7059	29.1667	26.6667	48.87	25.27
PPI_011606-51	Age4-5mo	ASR110Low	Group2	ASR120Low	Group2'	0.26	0.71	53.8462	53.8462	35.2113	66.1972	29.93	25.13
PPI_011806-02	Age4-5mo	ASR110Intermediate	Group4	ASR120Intermediate	Group5'	0.72	1.71	52.7778	59.7222	-1.16959	44.4444	25.6	24
PPI_011806-09	Age4-5mo	ASR110Low	Group1	ASR120Intermediate	Group3'	0.21	0.97	52.381	33.3333	11.3402	52.5773	68.53	25.53
PPI_012306-05	Age4-5mo	ASR110Low	Group1	ASR120Low	Group1'	0.17	0.43	41.1765	5.88235	-6.97674	55.814	27.4	33.6
PPI_012306-07	Age4-5mo	ASR110Intermediate	Group5	ASR120Intermediate	Group4'	0.92	1.37	47.8261	43.4783	2.91971	46.7153	42.07	25.93
PPI_012306-12	Age4-5mo	ASR110Intermediate	Group3	ASR120Low	Group2'	0.58	0.85	25.8621	70.6897	23.5294	27.0588	28.4	45.73
PPI_012306-20	Age4-5mo	ASR110Intermediate	Group6	ASR120High	Group7'	1.1	2.33	7.27273	2.72727	6.00858	5.15021	38.8	25.8
PPI_042607-2532	Age4-5mo	ASR110High	Group7	ASR120High	Group8'	1.62	4.05	31.4815	49.3827	7.16049	-0.246914	25.2	22.1
PPI_042607-2533	Age4-5mo	ASR110Low	Group1	ASR120Intermediate	Group4'	0.22	1.29	0	40.9091	38.7597	65.1163	62.8	23.3
PPI_042807-2539	Age4-5mo	ASR110Intermediate	Group6	ASR120Intermediate	Group5'	1.21	1.53	23.9669	50.4132	41.1765	22.2222	23.3	22.6
PPI_042807-2540	Age4-5mo	ASR110Intermediate	Group4	ASR120Intermediate	Group4'	0.63	1.17	55.5556	66.6667	-5.12821	28.2051	25.2	21.9
PPI_042907-2545	Age4-5mo	ASR110Low	Group1	ASR120Low	Group1'	0.21	0.42	19.0476	42.8571	-35.7143	19.0476	45.7	41.6
PPI_043007-2549	Age4-5mo	ASR110High	Group7	ASR120High	Group8'	1.7	2.97	0	12.3529	-11.7845	-3.367	25	27.5
PPI_050407-2561	Age2-3mo	ASR110Intermediate	Group5	ASR120Low	Group2'	0.83	0.72	39.759	66.2651	1.38889	34.7222	23.9	48.9
PPI_050407-2563	Age2-3mo	ASR110Intermediate	Group4	ASR120Intermediate	Group5'	0.63	1.66	-15.873	-4.7619	14.4578	-3.01205	24.8	23.3
PPI_050407-2564	Age2-3mo	ASR110Low	Group2	ASR120Intermediate	Group3'	0.28	0.95	42.8571	7.14286	-9.47368	-6.31579	38.4	27.8
PPI_050407-2565	Age2-3mo	ASR110Intermediate	Group6	ASR120High	Group8'	1.11	3.18	18.9189	22.5225	1.57233	5.97484	25	23
PPI_050407-2567	Age2-3mo	ASR110Intermediate	Group5	ASR120Intermediate	Group6'	0.98	1.95	35.7143	36.7347	1.02564	36.9231	34.1	24
PPI_050407-2574	Age2-3mo	ASR110Intermediate	Group6	ASR120Intermediate	Group6'	1.08	2.14	42.5926	45.3704	13.0841	26.6355	55.4	26
PPI_050707-2585	Age2-3mo	ASR110Intermediate	Group4	ASR120Intermediate	Group5'	0.78	1.7	15.3846	-3.84615	21.1765	10	71.8	23.3
PPI_050707-2596	Age2-3mo	ASR110Intermediate	Group5	ASR120High	Group7'	0.92	2.74	-47.8261	-3.26087	-1.45985	8.75912	25.7	26.7
PPI_050707-2598	Age2-3mo	ASR110High	Group7	ASR120High	Group7'	1.32	2.5	17.4242	12.8788	-1.6	25.6	23.2	22.4
PPI_050807-2600	Age2-3mo	ASR110Intermediate	Group4	ASR120Intermediate	Group5'	0.72	1.52	31.9444	75	9.86842	46.0526	24	29.4
PPI_050807-2601	Age2-3mo	ASR110Intermediate	Group4	ASR120Intermediate	Group4'	0.71	1.27	-12.6761	2.8169	-22.8346	14.9606	25.5	27.1
PPI_051507-2616	Age2-3mo	ASR110Intermediate	Group6	ASR120Intermediate	Group6'	1.11	2.01	-34.2342	22.5225	9.95025	-36.8159	23.9	23.2
PPI_051607-2622	Age2-3mo	ASR110Intermediate	Group5	ASR120High	Group7'	0.83	2.3	40.9639	69.8795	14.7826	29.5652	22.9	25.1
PPI_051607-2626	Age2-3mo	ASR110Intermediate	Group3	ASR120Intermediate	Group6'	0.57	1.78	-19.2982	31.5789	6.74157	23.0337	55.3	22.4
PPI_051707-2631	Age2-3mo	ASR110High	Group7	ASR120High	Group7'	1.51	2.66	48.3444	29.8013	53.0075	4.51128	24.3	24.5
PPI_073012-4240	Age2-3mo	ASR110Intermediate	Group4	ASR120Intermediate	Group4'	0.68	1.31	19.1176	33.8235	25.1908	45.0382
PPI_073012-4245	Age2-3mo	ASR110Intermediate	Group5	ASR120Intermediate	Group6'	0.81	1.84	8.64198	12.3457	-6.52174	25
PPI_073012-4246	Age2-3mo	ASR110High	Group7	ASR120Intermediate	Group6'	1.57	1.92	29.9363	12.7389	-7.8125	-23.4375
PPI_073012-4248	Age2-3mo	ASR110High	Group7	ASR120High	Group8'	1.39	3.24	16.5468	28.0576	1.54321	13.2716
PPI_073012-4249	Age2-3mo	ASR110High	Group7	ASR120High	Group7'	1.49	2.33	-16.1074	-1.34228	3.86266	10.7296
PPI_073012-4250	Age2-3mo	ASR110Intermediate	Group3	ASR120Intermediate	Group4'	0.61	1.22	42.623	22.9508	-3.27869	13.9344
PPI_073012-4259	Age2-3mo	ASR110Intermediate	Group6	ASR120High	Group8'	1.06	2.97	-22.6415	35.8491	35.0168	34.0067
PPI_073012-4261	Age2-3mo	ASR110Intermediate	Group6	ASR120High	Group7'	1.11	2.59	18.9189	27.027	23.9382	18.1467
PPI_073012-4264	Age2-3mo	ASR110High	Group8	ASR120High	Group7'	1.9	2.64	6.31579	-19.4737	-0.378788	-1.13636
PPI_073112-4274	Age2-3mo	ASR110High	Group8	ASR120High	Group8'	1.97	3.53	11.1675	9.64467	12.1813	1.69972
PPI_080312-4276	Age2-3mo	ASR110Intermediate	Group5	ASR120Intermediate	Group4'	0.86	1.37	0	-2.32558	-8.75912	-29.927
PPI_080312-4278	Age2-3mo	ASR110Intermediate	Group4	ASR120Intermediate	Group4'	0.69	1.18	7.24638	26.087	4.23729	11.0169

## Sheet: Related to Fig 3
PPI (74-110 dB)					PPI (78-110 dB)					PPI (74-120 dB)					PPI (78-120 dB)
Related Fig. 3A (left panel)					Related Fig. 3A (right panel)					Related Fig. 3B (left panel)					Related Fig. 3B (right panel)
Group comparison	χ2	df	p value		Group comparison	χ2	df	p value		Group comparison	χ2	df	p value		Group comparison	χ2	df	p value
Kruskal-Wallis test	36.3017	7	< 0.0001		Kruskal-Wallis test	46.1949	7	<0.0001		Kruskal-Wallis test	26.3291	7	0.0004		Kruskal-Wallis test	97.5232	7	< 0.0001
Post hoc multiple comparisons					Post hoc multiple comparisons					Post hoc multiple comparisons					Post hoc multiple comparisons
Dwass, Steel, Critchlow-Fligner (DSCF) method					Dwass, Steel, Critchlow-Fligner (DSCF) method					Dwass, Steel, Critchlow-Fligner (DSCF) method					Dwass, Steel, Critchlow-Fligner (DSCF) method
Group	Wilcoxon Z	DSCF value	p value		Group	Wilcoxon Z	DSCF value	p value		Group					Group	Wilcoxon Z	DSCF value	p value
Group1 vs. Group2	-3.9792	5.6274	0.0018		Group1 vs. Group2	-5.0981	7.2098	<.0001		Group1 vs. Group2	-1.3971	1.9758	0.859		Group1 vs. Group2	-1.5113	2.1373	0.8017
Group1 vs. Group3	-4.5338	6.4118	0.0002		Group1 vs. Group3	-5.761	8.1473	<.0001		Group1 vs. Group3	-1.6421	2.3223	0.7245		Group1 vs. Group3	-2.0285	2.8687	0.4624
Group1 vs. Group4	-3.8113	5.39	0.0035		Group1 vs. Group4	-4.4994	6.3632	0.0002		Group1 vs. Group4	-1.3684	1.9352	0.8717		Group1 vs. Group4	-0.2752	0.3892	1
Group1 vs. Group5	-3.9957	5.6508	0.0017		Group1 vs. Group5	-4.5251	6.3994	0.0002		Group1 vs. Group5	-1.2726	1.7998	0.9091		Group1 vs. Group5	0.2145	0.3034	1
Group1 vs. Group6	-4.9869	7.0525	<.0001		Group1 vs. Group6	-5.4733	7.7404	<.0001		Group1 vs. Group6	-0.5984	0.8462	0.9989		Group1 vs. Group6	0.9897	1.3997	0.976
Group1 vs. Group7	-3.5496	5.0199	0.0092		Group1 vs. Group7	-3.9322	5.561	0.0021		Group1 vs. Group7	0.8363	1.1827	0.9911		Group1 vs. Group7	3.1745	4.4895	0.0324
Group1 vs. Group8	-4.8731	6.8916	<.0001		Group1 vs. Group8	-4.1119	5.8151	0.001		Group1 vs. Group8	1.0064	1.4233	0.9736		Group1 vs. Group8	4.4189	6.2492	0.0003
Group2 vs. Group3	-0.4883	0.6906	0.9997		Group2 vs. Group3	-0.6032	0.853	0.9988		Group2 vs. Group3	-0.3396	0.4802	1		Group2 vs. Group3	-0.6479	0.9163	0.9982
Group2 vs. Group4	0.6332	0.8955	0.9984		Group2 vs. Group4	0.4687	0.6629	0.9998		Group2 vs. Group4	0.14	0.198	1		Group2 vs. Group4	1.498	2.1185	0.8089
Group2 vs. Group5	0.29	0.4101	1		Group2 vs. Group5	0.5383	0.7612	0.9995		Group2 vs. Group5	0.2639	0.3732	1		Group2 vs. Group5	2.085	2.9487	0.4246
Group2 vs. Group6	-0.7848	1.1099	0.9939		Group2 vs. Group6	-0.3962	0.5603	0.9999		Group2 vs. Group6	1.0336	1.4617	0.9694		Group2 vs. Group6	3.2276	4.5645	0.0274
Group2 vs. Group7	0.9633	1.3624	0.9794		Group2 vs. Group7	1.4406	2.0373	0.8384		Group2 vs. Group7	2.7434	3.8798	0.1098		Group2 vs. Group7	5.8435	8.264	<.0001
Group2 vs. Group8	-0.3211	0.4541	1		Group2 vs. Group8	1.1035	1.5606	0.9563		Group2 vs. Group8	2.9455	4.1656	0.0639		Group2 vs. Group8	7.7782	11	<.0001
Group3 vs. Group4	1.2069	1.7068	0.9302		Group3 vs. Group4	1.2561	1.7764	0.9147		Group3 vs. Group4	0.5297	0.7491	0.9995		Group3 vs. Group4	2.0736	2.9325	0.4322
Group3 vs. Group5	0.7848	1.1098	0.9939		Group3 vs. Group5	1.2154	1.7188	0.9277		Group3 vs. Group5	0.6882	0.9733	0.9973		Group3 vs. Group5	2.7219	3.8494	0.1159
Group3 vs. Group6	-0.3206	0.4534	1		Group3 vs. Group6	0.2606	0.3686	1		Group3 vs. Group6	1.7901	2.5315	0.6269		Group3 vs. Group6	3.6514	5.1638	0.0064
Group3 vs. Group7	1.6287	2.3034	0.7329		Group3 vs. Group7	2.1154	2.9917	0.4047		Group3 vs. Group7	3.4803	4.9219	0.0118		Group3 vs. Group7	6.1854	8.7475	<.0001
Group3 vs. Group8	0.239	0.3379	1		Group3 vs. Group8	1.8479	2.6133	0.587		Group3 vs. Group8	4.0849	5.7769	0.0011		Group3 vs. Group8	7.8521	11.1046	<.0001
Group4 vs. Group5	-0.4143	0.5859	0.9999		Group4 vs. Group5	-0.0851	0.1204	1		Group4 vs. Group5	0.0964	0.1364	1		Group4 vs. Group5	0.6141	0.8685	0.9987
Group4 vs. Group6	-1.5033	2.126	0.806		Group4 vs. Group6	-1.056	1.4934	0.9656		Group4 vs. Group6	1.0262	1.4513	0.9706		Group4 vs. Group6	1.5658	2.2144	0.7709
Group4 vs. Group7	0.3134	0.4432	1		Group4 vs. Group7	0.8493	1.2011	0.9902		Group4 vs. Group7	2.7411	3.8765	0.1104		Group4 vs. Group7	4.0582	5.7392	0.0013
Group4 vs. Group8	-1.0837	1.5326	0.9603		Group4 vs. Group8	0.5236	0.7404	0.9995		Group4 vs. Group8	3.0627	4.3314	0.0455		Group4 vs. Group8	5.8384	8.2567	<.0001
Group5 vs. Group6	-1.0987	1.5538	0.9573		Group5 vs. Group6	-0.9122	1.29	0.985		Group5 vs. Group6	0.9692	1.3707	0.9787		Group5 vs. Group6	0.9649	1.3646	0.9792
Group5 vs. Group7	0.7877	1.1139	0.9938		Group5 vs. Group7	0.8901	1.2588	0.987		Group5 vs. Group7	2.7161	3.8411	0.1176		Group5 vs. Group7	3.3943	4.8002	0.0158
Group5 vs. Group8	-0.7465	1.0557	0.9955		Group5 vs. Group8	0.5283	0.7471	0.9995		Group5 vs. Group8	3.239	4.5807	0.0264		Group5 vs. Group8	5.0257	7.1074	<.0001
Group6 vs. Group7	1.9717	2.7884	0.5012		Group6 vs. Group7	1.8422	2.6052	0.591		Group6 vs. Group7	2.0652	2.9206	0.4377		Group6 vs. Group7	2.5798	3.6484	0.1632
Group6 vs. Group8	0.5134	0.726	0.9996		Group6 vs. Group8	1.5997	2.2624	0.7507		Group6 vs. Group8	2.284	3.23	0.3023		Group6 vs. Group8	4.2968	6.0765	0.0005
Group7 vs. Group8	-1.4489	2.049	0.8343		Group7 vs. Group8	-0.2836	0.4011	1		Group7 vs. Group8	0.1264	0.1787	1		Group7 vs. Group8	1.5203	2.15	0.7968
